# Supplementary material for: Effect of By-Products from Pistachio Skin on Gastrointestinal Microbiota of Healthy Lambs as Sustainable Feeding Ingredient
Source: Microorganisms. 2026 Feb 3;14(2):358. doi: 10.3390/microorganisms14020358 (PMC12942887; doi:10.3390/microorganisms14020358)
Supplement: Supplementary file 1 [file microorganisms-14-00358-s001.zip]

Archive with 3 entries (3 files):
- Supplementary data 1.xlsx
- Supplementary data 2.xlsx
- Supplementary materials.pdf
