# Supplementary material for: Effect of By-Products from Pistachio Skin on Gastrointestinal Microbiota of Healthy Lambs as Sustainable Feeding Ingredient
Source: Microorganisms. 2026 Feb 3;14(2):358. doi: 10.3390/microorganisms14020358 (PMC12942887; doi:10.3390/microorganisms14020358)
Supplement: Supplementary file 1 [file microorganisms-14-00358-s001.zip › Supplementary data 1.xlsx]

## Sheet: metadata
sample-id	diet
C6_d0	control
C12_d0	control
C14_d0	control
C26_d0	control
C27_d0	control
C28_d0	control
C30_d0	control
C31_d0	control
C38_d0	control
C45_d0	control
C54_d0	control
C64_d0	control
C6_d58	control
C12_d58	control
C14_d58	control
C26_d58	control
C27_d58	control
C28_d58	control
C30_d58	control
C31_d58	control
C38_d58	control
C45_d58	control
C54_d58	control
C64_d58	control
T4_d0	treated
T13_d0	treated
T34_d58	treated
T37_d0	treated
T48_d0	treated
T55_d0	treated
T57_d0	treated
T59_d0	treated
T60_d0	treated
T62_d0	treated
T65_d0	treated
T70_d0	treated
T4_d58	treated
T13_d58	treated
T34_d0	treated
T37_d58	treated
T48_d58	treated
T55_d58	treated
T57_d58	treated
T59_d58	treated
T60_d58	treated
T62_d58	treated
T65_d58	treated
T70_d58	treated

## Sheet: dada2 denoise-paired
sample-id	input	filtered	percentage of input passed filter	denoised	merged	percentage of input merged	non-chimeric	percentage of input non-chimeric
C6_d0	90233	66181	73.34	63636	53480	59.27	19386	21.48
C12_d0	98880	74917	75.77	71971	60011	60.69	24245	24.52
C14_d0	104426	79411	76.05	76444	64666	61.93	24515	23.48
C26_d0	91361	67065	73.41	64541	56103	61.41	20667	22.62
C27_d0	84307	60916	72.25	58665	49998	59.3	17873	21.2
C28_d0	74902	53436	71.34	51980	46757	62.42	14073	18.79
C30_d0	81783	62031	75.85	59450	47453	58.02	20323	24.85
C31_d0	103189	78798	76.36	75978	61293	59.4	22966	22.26
C38_d0	87684	66731	76.1	64388	55140	62.88	18842	21.49
C45_d0	81760	63407	77.55	61302	52363	64.04	10111	12.37
C54_d0	81025	58782	72.55	56459	47746	58.93	20486	25.28
C64_d0	80315	60085	74.81	58115	50071	62.34	17825	22.19
C6_d58	76218	56414	74.02	54226	46694	61.26	16747	21.97
C12_d58	83058	60860	73.27	59298	52835	63.61	15954	19.21
C14_d58	78554	59576	75.84	58277	53272	67.82	14613	18.6
C26_d58	85176	63633	74.71	61529	53615	62.95	18577	21.81
C27_d58	91485	68486	74.86	66606	60699	66.35	12263	13.4
C28_d58	94208	71168	75.54	68992	61811	65.61	20544	21.81
C30_d58	89740	68284	76.09	66348	59459	66.26	18210	20.29
C31_d58	95003	69875	73.55	68187	61885	65.14	20381	21.45
C38_d58	82658	61551	74.46	59900	54242	65.62	14560	17.61
C45_d58	96027	69133	71.99	67341	61140	63.67	18702	19.48
C54_d58	81842	61436	75.07	59356	52959	64.71	18459	22.55
C64_d58	92695	69786	75.29	68146	61642	66.5	16705	18.02
T4_d0	84658	65055	76.84	62573	51688	61.06	20567	24.29
T13_d0	80089	59356	74.11	56727	46802	58.44	19311	24.11
T34_d0	65283	39992	61.26	38465	32172	49.28	15618	23.92
T37_d0	72290	54158	74.92	51968	42996	59.48	19049	26.35
T48_d0	30564	9220	30.17	8274	5912	19.34	3756	12.29
T55_d0	76894	56244	73.14	54393	46453	60.41	18011	23.42
T57_d0	63885	33271	52.08	31942	27917	43.7	9830	15.39
T59_d0	75905	57990	76.4	55419	44718	58.91	19736	26
T60_d0	93694	72321	77.19	69772	58499	62.44	22563	24.08
T62_d0	93915	67488	71.86	65068	55242	58.82	20323	21.64
T65_d0	99533	67924	68.24	65791	56534	56.8	21340	21.44
T70_d0	96555	71359	73.91	69035	60894	63.07	20707	21.45
T4_d58	94388	66602	70.56	63723	54129	57.35	21642	22.93
T13_d58	98019	74246	75.75	71531	62110	63.37	16290	16.62
T34_d58	84554	63238	74.79	61267	51611	61.04	18755	22.18
T47_d58	90460	63568	70.27	61447	52462	57.99	19249	21.28
T48_d58	101063	71331	70.58	68857	59226	58.6	20908	20.69
T55_d58	99063	72165	72.85	69790	61500	62.08	20516	20.71
T57_d58	104295	77746	74.54	75633	66827	64.07	20113	19.28
T59_d58	94933	67145	70.73	64989	57355	60.42	20556	21.65
T60_d58	86473	61603	71.24	59329	52517	60.73	15204	17.58
T62_d58	90782	64838	71.42	62782	54846	60.42	17551	19.33
T65_d58	82320	58975	71.64	56886	48423	58.82	17197	20.89
T70_d58	102107	76775	75.19	74370	64988	63.65	20382	19.96

## Sheet: Relat. abundance Phylum Control
	C6_d0	C12_d0	C14_d0	C26_d0	C27_d0	C28_d0	C30_d0	C31_d0	C38_d0	C45_d0	C54_d0	C64_d0	C6_d58	C12_d58	C14_d58	C26_d58	C27_d58	C28_d58	C30_d58	C31_d58	C38_d58	C45_d58	C54_d58	C64_d58
k__Bacteria;p__Firmicutes	66.0472	57.6469	51.3347	68.4835	55.0458	84.5645	53.3822	38.0376	58.0565	55.6471	59.229	56.264	55.7898	42.7153	25.117	50.1543	26.9152	57.2222	54.0116	35.9005	39.4637	38.7851	46.7864	47.4777
k__Bacteria;p__Bacteroidetes	20.9704	22.9706	34.0657	25.1776	26.129	8.31328	32.2728	53.3034	23.4947	37.2549	30.7718	39.3601	36.1174	46.4605	28.3187	36.3575	31.5802	30.9091	26.6946	39.5891	38.1073	31.7992	35.5077	34.0504
k__Bacteria;p__Proteobacteria	6.03949	12.2065	3.52703	4.77749	10.0298	7.12223	2.48997	4.3007	12.8132	2	3.41722	1.50571	0	3.66009	3.93275	3.67736	8.07226	0	4.0184	2.8235	7.72871	4.50351	6.82472	6.35015
k__Bacteria;p__Spirochaetes	1.44535	0	7.52626	0	5.77101	0	7.40075	0.553442	0.566958	0	2.44087	0	1.49205	2.59611	35.8333	2.81841	12.0512	7.52525	13.2729	18.9355	6.38801	10.9842	6.97547	10.2819
k__Bacteria;p__Tenericutes	0.258098	0	1.2335	0.280479	0	0	0	1.07229	2.04105	0	0.151502	0.588166	0	0	0	0.187894	0	0	0	0	0	0	0	1.33531
k__Bacteria;p__Verrucomicrobia	3.60046	7.17606	2.31281	1.28085	2.10884	0	2.90497	1.7641	0.94115	2.98039	3.51822	0	4.23289	1.58888	0	4.49604	0	2.77778	1.78596	0	0	13.0492	3.90571	0
k__Bacteria;p__Actinobacteria	0.129049	0	0	0	0.257175	0	0	0	1.68953	2.11765	0	1.49394	0	0.680948	2.39766	2.30841	19.7805	0	0	1.68209	0	0	0	0.504451
k__Bacteria;p__Fibrobacteres	0	0	0	0	0	0	0	0	0	0	0	0	0	2.2982	4.40058	0	0	1.56566	0.21648	1.06933	8.3123	0.878735	0	0
k__Bacteria;p__Planctomycetes	1.50987	0	0	0	0	0	0	0	0.39687	0	0.471341	0.788143	0.713591	0	0	0	0	0	0	0	0	0	0	0
k__Bacteria;p__TM7	0	0	0	0	0.658368	0	1.54932	0.968523	0	0	0	0	0	0	0	0	0	0	0	0	0	0	0	0
k__Bacteria;p__Cyanobacteria	0	0	0	0	0	0	0	0	0	0	0	0	1.65423	0	0	0	1.60073	0	0	0	0	0	0	0

## Sheet: Relat. abundance Phylum Treated
	T4_d0	T13_d0	T34_d0	T37_d0	T48_d0	T55_d0	T57_d0	T59_d0	T60_d0	T62_d0	T65_d0	T70_d0	T4_d58	T13_d58	T34_d58	T37_d58	T48_d58	T55_d58	T57_d58	T59_d58	T60_d58	T62_d58	T65_d58	T70_d58
k__Bacteria;p__Firmicutes	69.5751	54.1151	70.2089	57.3653	42.9158	47.3671	78.7722	64.8221	65.9072	56.9053	65.4974	58.6988	53.1131	49.7129	49.57	55.3237	52.1821	43.643	67.9018	57.8341	39.9368	51.0478	48.4106	53.3682
k__Bacteria;p__Bacteroidetes	21.9267	31.2438	25.0551	30.4867	32.4435	23.6344	9.38611	21.7431	27.8637	18.7304	22.1206	30.5461	30.4895	25.7656	37.1464	26.7068	26.8158	38.7126	17.4219	21.0284	30.878	41.8813	29.3234	36.6124
k__Bacteria;p__Proteobacteria	2.69218	4.87671	1.06397	4.90591	5.61259	5.63484	5.52504	3.95054	2.45909	9.54617	4.58114	4.90378	3.11922	13.134	1.00702	1.7215	0.204821	2.70486	0.279431	0	2.04613	2.84754	0.0729076	2.21304
k__Bacteria;p__Spirochaetes	1.29744	0	2.12794	6.86567	5.20192	2.26378	4.44265	2.68396	0.35259	1.34977	3.62715	0	5.2398	7.05742	8.52003	11.6142	9.9417	9.8037	7.71474	6.71841	17.7455	0	11.3882	2.62646
k__Bacteria;p__Tenericutes	0	0.690411	0	0	0	0	0	1.538	0	0	0	0	0	0	0	0	3.26138	0	0	0.509338	0	0	0	0
k__Bacteria;p__Verrucomicrobia	3.67607	6.36712	0	0	13.8261	0.762795	1.45396	2.89505	3.29084	12.4804	4.17371	1.68995	5.73296	1.07656	3.75651	1.59179	2.74145	3.77768	4.5681	10.6355	4.31548	1.34378	10.8049	3.29523
k__Bacteria;p__Actinobacteria	0	1.07397	0.687687	0	0	20.3371	0	0	0.126571	0	0	2.24675	0	3.25359	0	3.04209	2.42634	1.35814	2.11396	2.34053	0	0.959846	0	0
k__Bacteria;p__Fibrobacteres	0	0	0	0	0	0	0	0	0	0	0	0	1.24522	0	0	0	1.74886	0	0	0.339559	4.6689	0	0	1.88473
k__Bacteria;p__Planctomycetes	0.832522	1.63288	0	0	0	0	0.420032	1.02533	0	0.987872	0	1.91462	1.06029	0	0	0	0	0	0	0.242542	0	0	0	0
k__Bacteria;p__TM7	0	0	0.856364	0.376379	0	0	0	1.34198	0	0	0	0	0	0	0	0	0	0	0	0	0	0	0	0
k__Bacteria;p__Cyanobacteria	0	0	0	0	0	0	0	0	0	0	0	0	0	0	0	0	0.677485	0	0	0.351686	0.409226	1.91969	0	0

## Sheet: Relat. abundance Family Control
	C6_d0	C12_d0	C14_d0	C26_d0	C27_d0	C28_d0	C30_d0	C31_d0	C38_d0	C45_d0	C54_d0	C64_d0	C6_d58	C12_d58	C14_d58	C26_d58	C27_d58	C28_d58	C30_d58	C31_d58	C38_d58	C45_d58	C54_d58	C64_d58
k__Bacteria;p__Firmicutes;c__Clostridia;o__Clostridiales;f__Ruminococcaceae	24.1709	23.1255	19.842	8.64809	14.7516	12.7767	20.6253	16.3957	19.0838	14.5098	18.5843	17.9273	22.6078	15.8746	6.81287	17.5815	8.59822	21.9293	25.3552	8.67476	18.0915	22.4736	23.4206	24.4065
k__Bacteria;p__Firmicutes;c__Clostridia;o__Clostridiales;f__Lachnospiraceae	9.89805	13.3031	15.438	19.3437	21.6233	24.1218	20.4316	9.14332	22.5536	10.6667	13.8372	29.2671	24.3756	17.7898	8.42105	20.2523	2.05808	25.5859	16.5066	18.3467	9.08517	9.8638	9.56557	12.8042
k__Bacteria;p__Bacteroidetes;c__Bacteroidia;o__Bacteroidales;f__Bacteroidaceae	9.02052	14.7336	14.6767	16.3519	6.00761	4.4153	14.262	30.0473	9.88774	28.5882	16.8252	22.2915	16.2828	12.6543	8.56725	17.7023	21.77	9.63636	7.68502	11.1258	9.05363	10.435	11.6897	23.4421
k__Bacteria;p__Proteobacteria;c__Gammaproteobacteria;o__Aeromonadales;f__Succinivibrionaceae	0	0.357611	0	0.710546	0	0	0	1.153	12.8132	0	0	0	0	0	0	0	0	0	0	0	0.299685	0	0	0
k__Bacteria;p__Spirochaetes;c__Spirochaetes;o__Spirochaetales;f__Spirochaetaceae	1.44535	0	7.52626	0	5.77101	0	7.40075	0.553442	0.566958	0	2.44087	0	1.49205	2.59611	35.8333	2.81841	12.0512	7.52525	13.2729	18.9355	6.38801	10.9842	6.97547	10.2819
k__Bacteria;p__Bacteroidetes;c__Bacteroidia;o__Bacteroidales;f__Rikenellaceae	3.7037	1.76422	3.93177	2.41212	5.19494	0.264678	8.72873	12.095	5.25003	2.19608	6.30418	6.68157	4.52481	6.29877	4.02047	4.45578	0	12.4747	2.82776	3.90484	9.84227	6.48067	6.53693	0
k__Bacteria;p__Firmicutes;c__Clostridia;o__Clostridiales;f__	5.5491	2.86089	0.876939	6.21728	0	0	0	0.956993	4.547	3.05882	3.86331	3.47018	1.76776	2.0854	1.68129	2.53657	0	2.48485	5.49317	3.41223	4.4795	1.15334	3.96053	1.75074
k__Bacteria;p__Bacteroidetes;c__Bacteroidia;o__Bacteroidales;f__	2.92941	2.58672	3.34393	0.981675	5.1435	2.08133	5.6716	3.59737	1.96167	0	3.66972	1.32926	0	9.02256	0	0	0	1.68687	0	2.23477	1.1041	3.0536	1.9186	0
k__Bacteria;p__Bacteroidetes;c__Bacteroidia;o__Bacteroidales;f__S24-7	0	0	6.1193	3.81451	2.73634	0.192493	3.61046	0.714862	4.84182	5.76471	1.06052	5.99929	0.551411	2.65286	2.26608	7.28761	1.78367	0	4.57313	1.95843	3.50158	1.55975	1.20598	2.81899
k__Bacteria;p__Bacteroidetes;c__Bacteroidia;o__Bacteroidales;f__[Paraprevotellaceae]	3.62627	2.16951	1.50332	0	3.19926	1.35948	0	2.83639	0	0	0.925848	0	5.44924	8.61115	1.65205	5.71735	0	2.9798	1.69125	3.46029	4.84227	7.11775	4.04276	3.17507
k__Bacteria;p__Firmicutes;c__Clostridia;o__Clostridiales;__	8.93018	6.41316	3.2572	2.71129	2.1397	3.23628	0.982155	2.66344	2.39256	2.70588	3.3078	4.47006	1.65423	1.06398	0	2.99289	0	2.17172	2.936	0.961192	2.68139	1.7355	0.630396	1.24629
k__Bacteria;p__Firmicutes;c__Clostridia;o__Clostridiales;f__Peptococcaceae	0	2.37215	1.28168	0.738594	0.843535	0	1.00982	1.3836	0	0	0	0.17645	0	1.39027	0	2.06684	0	0.414141	1.63713	0	1.41956	0	0	0.356083
k__Bacteria;p__Firmicutes;c__Clostridia;o__Clostridiales;f__Veillonellaceae	1.26468	1.97878	0.780572	0	4.28968	0	5.86526	2.05235	0	3.01961	0.361922	0	2.09212	1.47539	3.84503	3.10025	7.3405	1.84848	0.365309	1.89835	2.36593	1.29613	2.45306	2.06231
k__Bacteria;p__Firmicutes;c__Erysipelotrichi;o__Erysipelotrichales;f__Erysipelotrichaceae	0	2.08607	0	2.15969	0	2.67084	0.193664	0	0.589636	2.98039	0	0	0	0	2.6462	0.899208	6.65447	0.979798	0	0	0	0	4.02905	0.341246
k__Bacteria;p__Firmicutes;c__Bacilli;o__Lactobacillales;f__Streptococcaceae	2.07769	0	2.91028	20.101	4.93776	36.0804	1.95048	0.784042	5.87368	16.902	13.5258	0.3529	0	0	0	0	0	0	0	0	0	0	0	0
k__Bacteria;p__Proteobacteria;c__Deltaproteobacteria;o__Desulfovibrionales;f__Desulfovibrionaceae	1.92283	1.70461	0.298738	0	2.41745	1.11886	0.746991	2.59426	0	0	1.45611	0	0	2.22727	2.25146	0	0	0	0.351779	0.480596	0	0.285589	0.575579	0.682493
k__Bacteria;p__Tenericutes;c__Mollicutes;o__RF39;f__	0	0	1.2335	0.280479	0	0	0	1.07229	1.41739	0	0	0	0	0	0	0.187894	0	0	0	0	0	0	0	1.33531
k__Bacteria;p__Firmicutes;c__Bacilli;o__Turicibacterales;f__Turicibacteraceae	5.14905	0	2.06225	2.44951	4.06337	1.99711	0	1.59114	0.850437	0	2.06212	0	0	0	0.277778	0	0	0	0	0.168209	0	0.197715	0	0
k__Bacteria;p__Firmicutes;c__Clostridia;o__Clostridiales;f__Clostridiaceae	1.75507	0	1.6286	2.40277	0	1.68431	0	0.230601	0.306157	0	0.63126	0	1.24878	2.59611	1.43275	0.724735	1.78367	1.80808	0	0	0	1.51582	1.24709	2.0178
k__Bacteria;p__Firmicutes;c__Clostridia;o__Clostridiales;f__Christensenellaceae	4.06504	1.39468	1.46478	0.897532	2.09855	1.43167	1.83981	1.40666	1.03186	1.80392	1.94428	0.599929	1.03795	0.397219	0	0	0	0	1.01475	1.35768	1.34069	0	1.48006	2.49258
k__Bacteria;p__Bacteroidetes;c__Bacteroidia;o__Bacteroidales;f__BS11	0	1.71653	4.21124	0.962977	1.52248	0	0	3.00934	0.27214	0	1.27094	3.05846	3.01654	0	0	1.19447	0	0	0	0	0	0	0	0
k__Bacteria;p__Verrucomicrobia;c__Verrucomicrobiae;o__Verrucomicrobiales;f__Verrucomicrobiaceae	3.60046	7.17606	2.31281	1.28085	2.10884	0	2.90497	1.7641	0.94115	2.98039	3.51822	0	4.23289	1.58888	0	4.49604	0	2.77778	1.78596	0	0	13.0492	3.90571	0
k__Bacteria;p__Actinobacteria;c__Coriobacteriia;o__Coriobacteriales;f__Coriobacteriaceae	0	0	0	0	0	0	0	0	0	0	0	0	0	0.680948	1.90058	2.30841	3.40727	0	0	1.68209	0	0	0	0.504451
k__Bacteria;p__Proteobacteria;c__Gammaproteobacteria;o__Enterobacteriales;f__Enterobacteriaceae	3.97471	1.84766	0	1.15931	6.47053	6.00337	0	0.553442	0	0	1.63286	0.435243	0	0.524897	0	2.22789	3.54448	0	1.00122	0	0	0	0.945594	0.222552
k__Bacteria;p__Firmicutes;c__Clostridia;o__Clostridiales;f__[Mogibacteriaceae]	0.761389	4.11253	1.79243	2.27188	0	0	0.484161	1.42972	0.827758	0	0	0	1.00551	0	0	0	0	0	0.311189	0	0	0.549209	0	0
k__Bacteria;p__Bacteroidetes;c__Bacteroidia;o__Bacteroidales;f__Prevotellaceae	0	0	0	0	0	0	0	0	0	0	0	0	4.07071	5.98666	8.71345	0	2.81271	1.80808	7.73914	16.4244	8.07571	3.15246	7.20844	1.23145
k__Bacteria;p__Fibrobacteres;c__Fibrobacteria;o__Fibrobacterales;f__Fibrobacteraceae	0	0	0	0	0	0	0	0	0	0	0	0	0	2.2982	4.40058	0	0	1.56566	0.21648	1.06933	8.3123	0.878735	0	0
k__Bacteria;p__Planctomycetes;c__Planctomycetia;o__Pirellulales;f__Pirellulaceae	1.50987	0	0	0	0	0	0	0	0.39687	0	0.471341	0.788143	0.713591	0	0	0	0	0	0	0	0	0	0	0
k__Bacteria;p__Proteobacteria;c__Betaproteobacteria;o__Burkholderiales;f__Alcaligenaceae	0	0	0	0	0	0	0	0	0	0	0.328255	0	0	0.496524	0.599415	1.44947	2.99566	0	0	0.504626	1.2776	0	1.39783	0.712166
k__Bacteria;p__Tenericutes;c__RF3;o__ML615J-28;f__	0.258098	0	0	0	0	0	0	0	0.623653	0	0.151502	0.588166	0	0	0	0	0	0	0	0	0	0	0	0
k__Bacteria;p__Proteobacteria;c__Epsilonproteobacteria;o__Campylobacterales;f__Helicobacteraceae	0	1.90726	2.17789	0.252431	1.14186	0	1.74298	0	0	2	0	1.07046	0	0	1.08187	0	0	0	0	1.32164	0	0	0	0
k__Bacteria;p__Firmicutes;c__Clostridia;o__Clostridiales;f__Peptostreptococcaceae	2.42612	0	0	0	0	0.565448	0	0	0	0	0	0	0	0	0	0	0	0	0	0	0	0	0	0
k__Bacteria;p__Bacteroidetes;c__Bacteroidia;o__Bacteroidales;__	1.69054	0	0.279464	0	0.915544	0	0	1.00311	1.28132	0	0	0	2.22186	1.23422	1.21345	0	0	0	2.17832	0	1.6877	0	0	0
k__Bacteria;p__Proteobacteria;c__Epsilonproteobacteria;o__Campylobacterales;f__Campylobacteraceae	0.141954	6.38932	1.0504	0.112191	0	0	0	0	0	0	0	0	0	0.255355	0	0	0	0	0.14883	0.516641	0	0.889719	0	0
k__Bacteria;p__Proteobacteria;c__Gammaproteobacteria;o__Pseudomonadales;f__Moraxellaceae	0	0	0	2.54301	0	0	0	0	0	0	0	0	0	0.156051	0	0	1.53213	0	2.51657	0	6.15142	3.32821	3.90571	4.73294
k__Bacteria;p__Actinobacteria;c__Actinobacteria;o__Bifidobacteriales;f__Bifidobacteriaceae	0.129049	0	0	0	0.257175	0	0	0	1.68953	2.11765	0	1.49394	0	0	0.497076	0	16.3732	0	0	0	0	0	0	0
k__Bacteria;p__Bacteroidetes;c__Bacteroidia;o__Bacteroidales;f__[Barnesiellaceae]	0	0	0	0.65445	0	0	0	0	0	0	0.715428	0	0	0	0	0	0	0	0	0	0	0	0	0
k__Bacteria;p__Bacteroidetes;c__Bacteroidia;o__Bacteroidales;f__Porphyromonadaceae	0	0	0	0	1.40932	0	0	0	0	0.705882	0	0	0	0	1.88596	0	5.21381	2.32323	0	0.480596	0	0	2.9053	3.38279
k__Bacteria;p__TM7;c__TM7-3;o__CW040;f__F16	0	0	0	0	0.658368	0	1.54932	0.968523	0	0	0	0	0	0	0	0	0	0	0	0	0	0	0	0
k__Bacteria;p__Firmicutes;c__Clostridia;o__Clostridiales;f__[Tissierellaceae]	0	0	0	0	0	0	0	0	0	0	1.11102	0	0	0.0425592	0	0	0.48022	0	0	1.08134	0	0	0	0
k__Bacteria;p__Cyanobacteria;c__4C0d-2;o__YS2;f__	0	0	0	0	0	0	0	0	0	0	0	0	1.65423	0	0	0	1.60073	0	0	0	0	0	0	0
k__Bacteria;p__Firmicutes;c__Clostridia;o__Clostridiales;f__Dehalobacteriaceae	0	0	0	0.542259	0.298323	0	0	0	0	0	0	0	0	0	0	0	0	0	0.392369	0	0	0	0	0

## Sheet: Relat. abundance Family Treated
	T4_d0	T13_d0	T34_d0	T37_d0	T48_d0	T55_d0	T57_d0	T59_d0	T60_d0	T62_d0	T65_d0	T70_d0	T4_d58	T13_d58	T34_d58	T37_d58	T48_d58	T55_d58	T57_d58	T59_d58	T60_d58	T70_d58	T62_d58	T65_d58
k__Bacteria;p__Firmicutes;c__Clostridia;o__Clostridiales;f__Ruminococcaceae	14.1096	16.0986	20.0986	22.7125	17.7276	14.1363	14.7334	26.3269	18.7054	15.8157	12.1832	18.3452	25.9647	24.3541	15.6144	27.3081	19.8361	20.5433	28.1497	14.3221	16.183	15.856	19.2289	27.0487
k__Bacteria;p__Firmicutes;c__Clostridia;o__Clostridiales;f__Lachnospiraceae	23.808	17.7315	27.1701	21.6483	10.6092	22.3794	16.8336	23.0097	27.3393	27.0931	22.856	19.0095	7.82887	12.201	22.6296	16.5782	19.0641	9.71239	25.9871	26.1218	14.5647	23.091	18.3811	16.4771
k__Bacteria;p__Bacteroidetes;c__Bacteroidia;o__Bacteroidales;f__Bacteroidaceae	13.8826	15.0247	15.726	16.1583	21.2183	14.0502	6.99515	9.31846	8.93228	9.96674	10.5833	13.4317	16.2742	5.09569	16.5083	15.1279	8.03529	13.8667	9.31843	7.15498	6.34301	16.3303	10.8783	9.41966
k__Bacteria;p__Proteobacteria;c__Gammaproteobacteria;o__Aeromonadales;f__Succinivibrionaceae	0	0	0	0	0	1.25492	3.24717	0	0	2.07355	0.665805	0	0	0	0	0	0	0	0	0	0	0	1.07183	0
k__Bacteria;p__Spirochaetes;c__Spirochaetes;o__Spirochaetales;f__Spirochaetaceae	1.29744	0	2.12794	6.86567	5.20192	2.26378	4.44265	2.68396	0.35259	1.34977	3.62715	0	5.2398	7.05742	8.52003	11.6142	9.9417	9.8037	7.71474	6.71841	17.7455	2.62646	0	11.3882
k__Bacteria;p__Bacteroidetes;c__Bacteroidia;o__Bacteroidales;f__Rikenellaceae	4.94107	2.68493	1.97223	4.87995	0	2.53445	0.581583	5.41315	5.88554	2.93427	2.96134	5.29452	3.77265	0	4.33356	7.6524	7.20025	4.04017	3.11019	4.12321	2.80878	1.81177	0	5.19102
k__Bacteria;p__Firmicutes;c__Clostridia;o__Clostridiales;f__	3.82744	4.95342	0	0.337443	11.2252	4.66289	1.32472	3.5585	2.61278	0.410798	5.77363	0.869395	3.48909	1.1244	5.00113	3.44299	6.08161	0.901621	3.93634	6.30609	1.5811	3.7573	2.27164	1.38524
k__Bacteria;p__Bacteroidetes;c__Bacteroidia;o__Bacteroidales;f__	0.259488	3.15616	1.2067	4.55548	9.85626	0	0.791599	0	4.03219	3.38419	4.17371	2.63749	5.56035	0	0.396017	0.318359	6.63305	0.216845	2.51488	8.18579	0	4.02481	0	5.10353
k__Bacteria;p__Bacteroidetes;c__Bacteroidia;o__Bacteroidales;f__S24-7	0	6.00548	2.94537	1.60934	1.36893	3.59252	1.01777	0	5.24365	1.34977	3.71659	4.67911	0	2.17703	2.87395	1.50926	2.36332	2.63638	0	0	2.65997	0	5.39114	0
k__Bacteria;p__Bacteroidetes;c__Bacteroidia;o__Bacteroidales;f__[Paraprevotellaceae]	2.4327	2.56438	3.20488	0	0	3.45719	0	3.13631	1.09393	1.09546	0	0	1.56577	4.54545	6.05341	1.13194	1.05562	2.53367	2.47844	1.56439	8.37054	1.0822	5.18317	7.4949
k__Bacteria;p__Firmicutes;c__Clostridia;o__Clostridiales;__	7.51433	2.9589	5.04736	1.47956	0	2.39911	5.34733	2.69903	5.74993	0.850939	5.66431	4.16138	5.99186	2.46411	1.28988	2.19314	0	1.20977	2.72142	3.01965	0	3.21012	0	0
k__Bacteria;p__Firmicutes;c__Clostridia;o__Clostridiales;f__Peptococcaceae	1.63261	0	0	2.2453	0	0	0	1.3269	0.479161	2.39632	2.31541	0	0	0	1.58407	0.707464	0	1.55216	0	0	2.17634	2.79669	1.79171	1.39983
k__Bacteria;p__Firmicutes;c__Clostridia;o__Clostridiales;f__Veillonellaceae	1.01633	1.58904	1.59595	3.17975	0	2.31299	20.9532	0.618215	0	4.11776	6.26056	9.18238	0.394526	1.65072	2.72686	1.82761	1.11864	2.4766	4.61669	1.27334	4.33408	2.63862	4.03135	0.568679
k__Bacteria;p__Firmicutes;c__Erysipelotrichi;o__Erysipelotrichales;f__Erysipelotrichaceae	0.227052	0.29589	1.37537	0	0	0.344488	1.69628	0	0.967363	0.21518	0	2.54958	0	3.42105	0.724146	1.43851	2.50512	2.41954	0	1.28547	1.09747	0.231031	3.00752	0
k__Bacteria;p__Firmicutes;c__Bacilli;o__Lactobacillales;f__Streptococcaceae	4.51941	0	4.06124	0	0	1.13189	17.2213	0	0.0904077	0	6.31025	0.791247	0	0	0	0	0	0	0	0	0	0	0	0
k__Bacteria;p__Proteobacteria;c__Deltaproteobacteria;o__Desulfovibrionales;f__Desulfovibrionaceae	0.432479	1.55616	0	0.843608	0	0	1.08239	0	0	0	2.05704	1.9537	0	3.92344	0	0	0	0	0	0	0	2.00632	0	0
k__Bacteria;p__Tenericutes;c__Mollicutes;o__RF39;f__	0	0.690411	0	0	0	0	0	0	0	0	0	0	0	0	0	0	3.26138	0	0	0.509338	0	0	0	0
k__Bacteria;p__Firmicutes;c__Bacilli;o__Turicibacterales;f__Turicibacteraceae	5.67629	3.09041	3.47736	0.700844	3.35387	0	0	2.02051	4.53847	1.42801	2.22598	1.60203	2.94662	3.22967	0	0	0.330865	0	0	1.12782	0	0	0	0
k__Bacteria;p__Firmicutes;c__Clostridia;o__Clostridiales;f__Clostridiaceae	3.29765	1.7863	2.29661	0.337443	0	0	0	0	1.79911	0	0.824804	0.976849	3.00826	1.26794	0	1.4503	2.17426	1.65487	1.74948	0.266796	0	0	2.07967	0
k__Bacteria;p__Firmicutes;c__Clostridia;o__Clostridiales;f__Christensenellaceae	0.605471	2.93699	3.63306	1.84296	0	0	0	2.27684	2.71223	2.1029	0.546557	1.21129	0	0	0	0	0	1.20977	0	2.20713	0	0	0	0.554097
k__Bacteria;p__Bacteroidetes;c__Bacteroidia;o__Bacteroidales;f__BS11	0	1.80822	0	3.28358	0	0	0	2.05066	0.849833	0	0.68568	1.37736	0	0	0	0	0	0	0	0	0	5.26508	0	0
k__Bacteria;p__Verrucomicrobia;c__Verrucomicrobiae;o__Verrucomicrobiales;f__Verrucomicrobiaceae	3.67607	6.36712	0	0	13.8261	0.762795	1.45396	2.89505	3.29084	12.4804	4.17371	1.68995	5.73296	1.07656	3.75651	1.59179	2.74145	3.77768	4.5681	10.6355	4.31548	3.29523	1.34378	10.8049
k__Bacteria;p__Actinobacteria;c__Coriobacteriia;o__Coriobacteriales;f__Coriobacteriaceae	0	0	0	0	0	0	0	0	0	0	0	0	0	0	0	3.04209	2.42634	1.35814	2.11396	2.34053	0	0	0.575908	0
k__Bacteria;p__Proteobacteria;c__Gammaproteobacteria;o__Enterobacteriales;f__Enterobacteriaceae	1.50287	2.71781	1.06397	0.856587	0	1.52559	1.03393	1.80941	0.876955	0.899844	0.824804	1.81694	0	0	0	0.129702	0	0.992924	0	0	0	0	1.77572	0
k__Bacteria;p__Firmicutes;c__Clostridia;o__Clostridiales;f__[Mogibacteriaceae]	2.21646	1.93973	0	1.817	0	0	0.516963	2.98552	0	2.47457	0	0	0	0	0	0.377314	1.07137	0	0.741101	1.90395	0	1.54426	0	0.976961
k__Bacteria;p__Bacteroidetes;c__Bacteroidia;o__Bacteroidales;f__Prevotellaceae	0	0	0	0	0	0	0	0	0	0	0	0	2.72469	8.30144	4.31093	0.341941	0	10.4656	0	0	8.35193	5.43531	16.2214	0
k__Bacteria;p__Fibrobacteres;c__Fibrobacteria;o__Fibrobacterales;f__Fibrobacteraceae	0	0	0	0	0	0	0	0	0	0	0	0	1.24522	0	0	0	1.74886	0	0	0.339559	4.6689	1.88473	0	0
k__Bacteria;p__Planctomycetes;c__Planctomycetia;o__Pirellulales;f__Pirellulaceae	0.832522	1.63288	0	0	0	0	0.420032	1.02533	0	0.987872	0	1.91462	1.06029	0	0	0	0	0	0	0.242542	0	0	0	0
k__Bacteria;p__Proteobacteria;c__Betaproteobacteria;o__Burkholderiales;f__Alcaligenaceae	0	0	0	0	0	0	0	0	0.11753	0	0	0.781479	0	0	0	0	0	1.3239	0	0	2.04613	0	0	0
k__Bacteria;p__Tenericutes;c__RF3;o__ML615J-28;f__	0	0	0	0	0	0	0	1.538	0	0	0	0	0	0	0	0	0	0	0	0	0	0	0	0
k__Bacteria;p__Proteobacteria;c__Epsilonproteobacteria;o__Campylobacterales;f__Helicobacteraceae	0	0.60274	0	3.20571	5.61259	2.85433	0	0	1.46461	4.70462	1.03349	0	1.50413	7.12919	0	0	0	0	0	0	0	0.206712	0	0
k__Bacteria;p__Firmicutes;c__Clostridia;o__Clostridiales;f__Peptostreptococcaceae	0.421667	0.734247	1.07694	0.609994	0	0	0.145396	0	0.913118	0	0.536619	0	3.41512	0	0	0	0	0	0	0	0	0	0	0
k__Bacteria;p__Bacteroidetes;c__Bacteroidia;o__Bacteroidales;__	0.410855	0	0	0	0	0	0	0	1.02161	0	0	0.937775	0	0	1.19937	0	0	1.54074	0	0	2.34375	0	0	0
k__Bacteria;p__Proteobacteria;c__Epsilonproteobacteria;o__Campylobacterales;f__Campylobacteraceae	0.756839	0	0	0	0	0	0.161551	2.14113	0	1.86815	0	0.351666	1.61509	2.08134	1.00702	1.59179	0.204821	0.388039	0.109343	0	0	0	0	0.0729076
k__Bacteria;p__Proteobacteria;c__Gammaproteobacteria;o__Pseudomonadales;f__Moraxellaceae	0	0	0	0	0	0	0	0	0	0	0	0	0	0	0	0	0	0	0.170089	0	0	0	0	0
k__Bacteria;p__Actinobacteria;c__Actinobacteria;o__Bifidobacteriales;f__Bifidobacteriaceae	0	1.07397	0.687687	0	0	20.3371	0	0	0.126571	0	0	2.24675	0	3.25359	0	0	0	0	0	0	0	0	0.383939	0
k__Bacteria;p__Bacteroidetes;c__Bacteroidia;o__Bacteroidales;f__[Barnesiellaceae]	0	0	0	0	0	0	0	1.82449	0.804629	0	0	1.28944	0.591789	0	0	0	0	0	0	0	0	0	0	0
k__Bacteria;p__Bacteroidetes;c__Bacteroidia;o__Bacteroidales;f__Porphyromonadaceae	0	0	0	0	0	0	0	0	0	0	0	0.898701	0	5.64593	1.47092	0.624926	1.52828	3.41246	0	0	0	2.66294	4.20733	2.11432
k__Bacteria;p__TM7;c__TM7-3;o__CW040;f__F16	0	0	0.856364	0.376379	0	0	0	1.34198	0	0	0	0	0	0	0	0	0	0	0	0	0	0	0	0
k__Bacteria;p__Firmicutes;c__Clostridia;o__Clostridiales;f__[Tissierellaceae]	0	0	0	0	0	0	0	0	0	0	0	0	0.0739736	0	0	0	0	1.96302	0	0	0	0	0.255959	0
k__Bacteria;p__Cyanobacteria;c__4C0d-2;o__YS2;f__	0	0	0	0	0	0	0	0	0	0	0	0	0	0	0	0	0.677485	0	0	0.351686	0.409226	0	1.91969	0
k__Bacteria;p__Firmicutes;c__Clostridia;o__Clostridiales;f__Dehalobacteriaceae	0.702779	0	0.376281	0.45425	0	0	0	0	0	0	0	0	0	0	0	0	0	0	0	0	0	0.243191	0	0

## Sheet: Relat. abundance Genus Control
	C6_d0	C12_d0	C14_d0	C26_d0	C27_d0	C28_d0	C30_d0	C31_d0	C38_d0	C45_d0	C54_d0	C64_d0	C6_d58	C12_d58	C14_d58	C26_d58	C27_d58	C28_d58	C30_d58	C31_d58	C38_d58	C45_d58	C54_d58	C64_d58
k__Bacteria;p__Firmicutes;c__Clostridia;o__Clostridiales;f__Ruminococcaceae;g__	8.9818	8.57075	7.76718	5.17016	8.72338	7.17036	11.523	5.22311	7.09831	12.9412	9.67932	11.5398	5.09244	5.83061	1.53509	5.14025	2.72124	4.24242	7.48207	4.14514	4.77918	6.41476	6.37248	8.04154
k__Bacteria;p__Firmicutes;c__Clostridia;o__Clostridiales;f__Lachnospiraceae;__	6.94283	9.04756	10.1956	10.331	15.5848	11.5135	14.0268	4.69272	17.8478	3.52941	9.88974	23.9031	18.1155	17.7898	3.87427	18.5076	2.05808	24.4949	13.5841	14.3338	7.53943	9.8638	8.31849	10.6528
k__Bacteria;p__Bacteroidetes;c__Bacteroidia;o__Bacteroidales;f__Bacteroidaceae;g__	3.79404	2.72977	0.867303	3.29095	1.5842	0.216554	5.80993	11.1611	0	0	2.06212	1.36455	0.859552	3.29125	0	1.81184	0	0	1.74537	2.12664	3.4858	1.90026	2.52158	2.53709
k__Bacteria;p__Firmicutes;c__Clostridia;o__Clostridiales;f__Ruminococcaceae;__	7.88489	4.55358	5.75311	0.476814	0.874396	2.51444	1.67381	4.36988	2.02971	0	1.94428	1.29397	8.53065	5.17804	3.87427	4.32157	5.87697	11.4141	4.1537	2.09059	10.4259	13.4666	7.05769	9.95549
k__Bacteria;p__Proteobacteria;c__Gammaproteobacteria;o__Aeromonadales;f__Succinivibrionaceae;g__Succinivibrio	0	0.357611	0	0.710546	0	0	0	1.153	12.8132	0	0	0	0	0	0	0	0	0	0	0	0.299685	0	0	0
k__Bacteria;p__Spirochaetes;c__Spirochaetes;o__Spirochaetales;f__Spirochaetaceae;g__Treponema	1.44535	0	7.52626	0	5.77101	0	7.40075	0.553442	0.566958	0	2.44087	0	1.49205	2.59611	35.8333	2.81841	12.0512	7.52525	13.2729	18.9355	6.38801	10.9842	6.97547	10.2819
k__Bacteria;p__Bacteroidetes;c__Bacteroidia;o__Bacteroidales;f__Bacteroidaceae;g__5-7N15	5.22648	12.0038	13.8094	10.4712	3.51816	3.28441	8.45207	18.8862	9.29811	20.2745	14.1655	10.3988	13.7366	7.85927	1.00877	11.1931	0	9.06061	1.67772	2.90761	4.19558	6.48067	7.03029	17.4926
k__Bacteria;p__Bacteroidetes;c__Bacteroidia;o__Bacteroidales;f__Rikenellaceae;g__	3.7037	1.76422	3.93177	2.41212	5.19494	0.264678	8.72873	12.095	5.25003	2.19608	6.30418	6.68157	4.52481	6.29877	4.02047	4.45578	0	12.4747	2.82776	3.90484	9.84227	6.48067	6.53693	0
k__Bacteria;p__Firmicutes;c__Clostridia;o__Clostridiales;f__;g__	5.5491	2.86089	0.876939	6.21728	0	0	0	0.956993	4.547	3.05882	3.86331	3.47018	1.76776	2.0854	1.68129	2.53657	0	2.48485	5.49317	3.41223	4.4795	1.15334	3.96053	1.75074
k__Bacteria;p__Bacteroidetes;c__Bacteroidia;o__Bacteroidales;f__Bacteroidaceae;g__Bacteroides	0	0	0	2.58975	0.905257	0.914341	0	0	0.589636	8.31373	0.597593	10.5282	1.68667	1.50376	7.55848	4.69736	21.77	0.575758	4.26194	6.09155	1.37224	2.05404	2.13786	3.41246
k__Bacteria;p__Bacteroidetes;c__Bacteroidia;o__Bacteroidales;f__;g__	2.92941	2.58672	3.34393	0.981675	5.1435	2.08133	5.6716	3.59737	1.96167	0	3.66972	1.32926	0	9.02256	0	0	0	1.68687	0	2.23477	1.1041	3.0536	1.9186	0
k__Bacteria;p__Bacteroidetes;c__Bacteroidia;o__Bacteroidales;f__S24-7;g__	0	0	6.1193	3.81451	2.73634	0.192493	3.61046	0.714862	4.84182	5.76471	1.06052	5.99929	0.551411	2.65286	2.26608	7.28761	1.78367	0	4.57313	1.95843	3.50158	1.55975	1.20598	2.81899
k__Bacteria;p__Firmicutes;c__Clostridia;o__Clostridiales;f__Ruminococcaceae;g__Ruminococcus	2.24545	4.3271	3.23793	2.6739	0.833248	1.43167	1.30032	2.72109	8.6291	1.56863	2.89538	1.12928	4.75187	4.86594	1.40351	5.36841	0	4.73737	10.4316	1.50186	1.43533	1.01054	9.23667	3.11573
k__Bacteria;p__Bacteroidetes;c__Bacteroidia;o__Bacteroidales;f__[Paraprevotellaceae];g__YRC22	0	0	0	0	2.11912	1.2512	0	0	0	0	0	0	1.57314	6.82366	1.65205	3.07341	0	2.07071	1.39359	2.72738	1.8612	3.42707	1.63081	1.48368
k__Bacteria;p__Firmicutes;c__Clostridia;o__Clostridiales;__;__	8.93018	6.41316	3.2572	2.71129	2.1397	3.23628	0.982155	2.66344	2.39256	2.70588	3.3078	4.47006	1.65423	1.06398	0	2.99289	0	2.17172	2.936	0.961192	2.68139	1.7355	0.630396	1.24629
k__Bacteria;p__Firmicutes;c__Clostridia;o__Clostridiales;f__Peptococcaceae;g__rc4-4	0	2.37215	1.28168	0.738594	0.843535	0	1.00982	1.3836	0	0	0	0.17645	0	1.39027	0	2.06684	0	0.414141	1.63713	0	1.41956	0	0	0.356083
k__Bacteria;p__Firmicutes;c__Clostridia;o__Clostridiales;f__Lachnospiraceae;g__Blautia	0	0	0	0.486163	0	0	0	0	0.362853	0	0	0	0	0	0	0	0	0	0	0	0	0	0	0
k__Bacteria;p__Firmicutes;c__Clostridia;o__Clostridiales;f__Lachnospiraceae;g__Roseburia	0	0	1.08895	0.729245	1.74879	1.98508	0	0.449671	0	4.27451	0.858514	0	0	0	3.0848	0	0	0	0.581789	3.15992	0.788644	0	0	2.15134
k__Bacteria;p__Firmicutes;c__Clostridia;o__Clostridiales;f__Ruminococcaceae;g__Oscillospira	5.05872	5.6741	3.08374	0.327225	4.32054	1.66025	6.1281	4.08163	1.32668	0	4.06531	3.96424	4.23289	0	0	2.75131	0	1.53535	3.28778	0.937162	1.4511	1.58172	0.753734	3.29377
k__Bacteria;p__Firmicutes;c__Clostridia;o__Clostridiales;f__Veillonellaceae;g__Anaerovibrio	0	0	0	0	2.88036	0	2.7528	0	0	3.01961	0	0	0	0	0	0	4.20764	0	0	0.925147	0	0	0	0
k__Bacteria;p__Firmicutes;c__Erysipelotrichi;o__Erysipelotrichales;f__Erysipelotrichaceae;g__	0	0	0	1.37435	0	0	0.193664	0	0.498923	2.98039	0	0	0	0	0	0	2.4697	0	0	0	0	0	0	0
k__Bacteria;p__Firmicutes;c__Bacilli;o__Lactobacillales;f__Streptococcaceae;g__Streptococcus	2.07769	0	2.91028	20.101	4.93776	36.0804	1.95048	0.784042	5.87368	16.902	13.5258	0.3529	0	0	0	0	0	0	0	0	0	0	0	0
k__Bacteria;p__Proteobacteria;c__Deltaproteobacteria;o__Desulfovibrionales;f__Desulfovibrionaceae;g__Desulfovibrio	1.92283	1.70461	0.298738	0	2.41745	1.11886	0.746991	2.59426	0	0	1.45611	0	0	2.22727	2.25146	0	0	0	0.351779	0.480596	0	0.285589	0.575579	0.682493
k__Bacteria;p__Bacteroidetes;c__Bacteroidia;o__Bacteroidales;f__[Paraprevotellaceae];g__	3.62627	2.16951	1.50332	0	1.08014	0.108277	0	2.83639	0	0	0.925848	0	3.87609	0	0	0.872366	0	0.565657	0	0	2.76025	2.10896	0.959298	0
k__Bacteria;p__Firmicutes;c__Clostridia;o__Clostridiales;f__Lachnospiraceae;g__Dorea	0	0	0.414378	2.37472	0	0	0	0	1.45141	2.86275	0	0.588166	0	0	0	0	0	0	0	0	0	0	0	0
k__Bacteria;p__Tenericutes;c__Mollicutes;o__RF39;f__;g__	0	0	1.2335	0.280479	0	0	0	1.07229	1.41739	0	0	0	0	0	0	0.187894	0	0	0	0	0	0	0	1.33531
k__Bacteria;p__Firmicutes;c__Bacilli;o__Turicibacterales;f__Turicibacteraceae;g__Turicibacter	5.14905	0	2.06225	2.44951	4.06337	1.99711	0	1.59114	0.850437	0	2.06212	0	0	0	0.277778	0	0	0	0	0.168209	0	0.197715	0	0
k__Bacteria;p__Firmicutes;c__Clostridia;o__Clostridiales;f__Lachnospiraceae;g__Shuttleworthia	0	0	0	0.579656	0.822961	9.07122	0.525661	0	0	0	0	0	0	0	0	0	0	0	0	0	0	0	0	0
k__Bacteria;p__Firmicutes;c__Clostridia;o__Clostridiales;f__Veillonellaceae;g__Phascolarctobacterium	1.26468	1.97878	0.780572	0	1.40932	0	3.11246	2.05235	0	0	0.361922	0	2.09212	1.47539	0	3.10025	0	1.84848	0.365309	0	2.36593	0	2.45306	2.06231
k__Bacteria;p__Firmicutes;c__Clostridia;o__Clostridiales;f__Lachnospiraceae;g__	0.967867	2.46752	0.154187	2.19708	0.277749	0	2.44847	2.29448	1.12258	0	2.19678	3.47018	2.41648	0	0	0.281841	0	0	2.34068	0	0.757098	0	1.24709	0
k__Bacteria;p__Firmicutes;c__Clostridia;o__Clostridiales;f__Clostridiaceae;g__Clostridium	1.75507	0	1.6286	2.40277	0	1.68431	0	0.230601	0.306157	0	0.63126	0	1.24878	2.59611	1.43275	0.724735	1.78367	1.80808	0	0	0	1.51582	1.24709	2.0178
k__Bacteria;p__Firmicutes;c__Clostridia;o__Clostridiales;f__Christensenellaceae;g__	4.06504	1.39468	1.46478	0.897532	2.09855	1.43167	1.83981	1.40666	1.03186	1.80392	1.94428	0.599929	1.03795	0.397219	0	0	0	0	1.01475	1.35768	1.34069	0	1.48006	2.49258
k__Bacteria;p__Firmicutes;c__Erysipelotrichi;o__Erysipelotrichales;f__Erysipelotrichaceae;g__Bulleidia	0	0	0	0	0	0	0	0	0	0	0	0	0	0	0.657895	0.590525	2.33249	0.151515	0	0	0	0	2.11046	0
k__Bacteria;p__Bacteroidetes;c__Bacteroidia;o__Bacteroidales;f__[Paraprevotellaceae];g__CF231	0	0	0	0	0	0	0	0	0	0	0	0	0	1.78749	0	1.77157	0	0.343434	0.297659	0.732909	0.22082	1.58172	1.45265	1.69139
k__Bacteria;p__Bacteroidetes;c__Bacteroidia;o__Bacteroidales;f__BS11;g__	0	1.71653	4.21124	0.962977	1.52248	0	0	3.00934	0.27214	0	1.27094	3.05846	3.01654	0	0	1.19447	0	0	0	0	0	0	0	0
k__Bacteria;p__Verrucomicrobia;c__Verrucomicrobiae;o__Verrucomicrobiales;f__Verrucomicrobiaceae;g__Akkermansia	3.60046	7.17606	2.31281	1.28085	2.10884	0	2.90497	1.7641	0.94115	2.98039	3.51822	0	4.23289	1.58888	0	4.49604	0	2.77778	1.78596	0	0	13.0492	3.90571	0
k__Bacteria;p__Actinobacteria;c__Coriobacteriia;o__Coriobacteriales;f__Coriobacteriaceae;g__	0	0	0	0	0	0	0	0	0	0	0	0	0	0.680948	1.22807	1.04684	2.28676	0	0	0	0	0	0	0.504451
k__Bacteria;p__Proteobacteria;c__Gammaproteobacteria;o__Enterobacteriales;f__Enterobacteriaceae;__	3.97471	1.84766	0	1.15931	6.47053	6.00337	0	0.553442	0	0	1.63286	0.435243	0	0.524897	0	2.22789	3.54448	0	1.00122	0	0	0	0.945594	0.222552
k__Bacteria;p__Firmicutes;c__Clostridia;o__Clostridiales;f__[Mogibacteriaceae];g__	0.761389	4.11253	1.79243	2.27188	0	0	0.484161	1.42972	0.827758	0	0	0	1.00551	0	0	0	0	0	0.311189	0	0	0.549209	0	0
k__Bacteria;p__Bacteroidetes;c__Bacteroidia;o__Bacteroidales;f__Prevotellaceae;g__Prevotella	0	0	0	0	0	0	0	0	0	0	0	0	4.07071	5.98666	8.71345	0	2.81271	1.80808	7.73914	16.4244	8.07571	3.15246	7.20844	1.23145
k__Bacteria;p__Firmicutes;c__Erysipelotrichi;o__Erysipelotrichales;f__Erysipelotrichaceae;g__[Eubacterium]	0	2.08607	0	0	0	0	0	0	0.0907132	0	0	0	0	0	1.14035	0.308683	1.85228	0	0	0	0	0	1.37043	0
k__Bacteria;p__Fibrobacteres;c__Fibrobacteria;o__Fibrobacterales;f__Fibrobacteraceae;g__Fibrobacter	0	0	0	0	0	0	0	0	0	0	0	0	0	2.2982	4.40058	0	0	1.56566	0.21648	1.06933	8.3123	0.878735	0	0
k__Bacteria;p__Planctomycetes;c__Planctomycetia;o__Pirellulales;f__Pirellulaceae;g__	1.50987	0	0	0	0	0	0	0	0.39687	0	0.471341	0.788143	0.713591	0	0	0	0	0	0	0	0	0	0	0
k__Bacteria;p__Proteobacteria;c__Betaproteobacteria;o__Burkholderiales;f__Alcaligenaceae;g__Sutterella	0	0	0	0	0	0	0	0	0	0	0.328255	0	0	0.496524	0.599415	1.44947	2.99566	0	0	0.504626	1.2776	0	1.39783	0.712166
k__Bacteria;p__Firmicutes;c__Clostridia;o__Clostridiales;f__Lachnospiraceae;g__Coprococcus	1.98735	1.78806	3.58485	2.64585	3.18897	1.55197	3.43063	1.70645	1.76891	0	0.892181	1.30573	3.84366	0	1.46199	1.46289	0	1.09091	0	0.853058	0	0	0	0
k__Bacteria;p__Tenericutes;c__RF3;o__ML615J-28;f__;g__	0.258098	0	0	0	0	0	0	0	0.623653	0	0.151502	0.588166	0	0	0	0	0	0	0	0	0	0	0	0
k__Bacteria;p__Proteobacteria;c__Epsilonproteobacteria;o__Campylobacterales;f__Helicobacteraceae;g__Helicobacter	0	1.90726	2.17789	0.252431	1.14186	0	1.74298	0	0	2	0	1.07046	0	0	1.08187	0	0	0	0	1.32164	0	0	0	0
k__Bacteria;p__Firmicutes;c__Clostridia;o__Clostridiales;f__Peptostreptococcaceae;__	0.593625	0	0	0	0	0	0	0	0	0	0	0	0	0	0	0	0	0	0	0	0	0	0	0
k__Bacteria;p__Bacteroidetes;c__Bacteroidia;o__Bacteroidales;__;__	1.69054	0	0.279464	0	0.915544	0	0	1.00311	1.28132	0	0	0	2.22186	1.23422	1.21345	0	0	0	2.17832	0	1.6877	0	0	0
k__Bacteria;p__Proteobacteria;c__Epsilonproteobacteria;o__Campylobacterales;f__Campylobacteraceae;g__Campylobacter	0.141954	6.38932	1.0504	0.112191	0	0	0	0	0	0	0	0	0	0.255355	0	0	0	0	0.14883	0.516641	0	0.889719	0	0
k__Bacteria;p__Firmicutes;c__Clostridia;o__Clostridiales;f__Veillonellaceae;g__Succiniclasticum	0	0	0	0	0	0	0	0	0	0	0	0	0	0	3.84503	0	3.13286	0	0	0.973207	0	1.29613	0	0
k__Bacteria;p__Proteobacteria;c__Gammaproteobacteria;o__Pseudomonadales;f__Moraxellaceae;g__Acinetobacter	0	0	0	1.954	0	0	0	0	0	0	0	0	0	0.156051	0	0	0	0	1.28535	0	3.76972	1.90026	2.48047	1.30564
k__Bacteria;p__Firmicutes;c__Clostridia;o__Clostridiales;f__Peptostreptococcaceae;g__[Clostridium]	1.83249	0	0	0	0	0.565448	0	0	0	0	0	0	0	0	0	0	0	0	0	0	0	0	0	0
k__Bacteria;p__Actinobacteria;c__Actinobacteria;o__Bifidobacteriales;f__Bifidobacteriaceae;g__Bifidobacterium	0.129049	0	0	0	0.257175	0	0	0	1.68953	2.11765	0	1.49394	0	0	0.497076	0	16.3732	0	0	0	0	0	0	0
k__Bacteria;p__Bacteroidetes;c__Bacteroidia;o__Bacteroidales;f__[Barnesiellaceae];g__	0	0	0	0.65445	0	0	0	0	0	0	0.715428	0	0	0	0	0	0	0	0	0	0	0	0	0
k__Bacteria;p__Bacteroidetes;c__Bacteroidia;o__Bacteroidales;f__Porphyromonadaceae;g__Porphyromonas	0	0	0	0	1.40932	0	0	0	0	0	0	0	0	0	0	0	3.40727	2.32323	0	0.480596	0	0	2.9053	2.61128
k__Bacteria;p__TM7;c__TM7-3;o__CW040;f__F16;g__	0	0	0	0	0.658368	0	1.54932	0.968523	0	0	0	0	0	0	0	0	0	0	0	0	0	0	0	0
k__Bacteria;p__Proteobacteria;c__Gammaproteobacteria;o__Pseudomonadales;f__Moraxellaceae;g__Psychrobacter	0	0	0	0.589005	0	0	0	0	0	0	0	0	0	0	0	0	1.53213	0	1.23123	0	2.3817	1.42794	1.42524	3.4273
k__Bacteria;p__Firmicutes;c__Clostridia;o__Clostridiales;f__[Tissierellaceae];g__1-68	0	0	0	0	0	0	0	0	0	0	1.11102	0	0	0.0425592	0	0	0.48022	0	0	1.08134	0	0	0	0
k__Bacteria;p__Cyanobacteria;c__4C0d-2;o__YS2;f__;g__	0	0	0	0	0	0	0	0	0	0	0	0	1.65423	0	0	0	1.60073	0	0	0	0	0	0	0
k__Bacteria;p__Actinobacteria;c__Coriobacteriia;o__Coriobacteriales;f__Coriobacteriaceae;__	0	0	0	0	0	0	0	0	0	0	0	0	0	0	0.672515	1.26158	1.12051	0	0	1.68209	0	0	0	0
k__Bacteria;p__Firmicutes;c__Erysipelotrichi;o__Erysipelotrichales;f__Erysipelotrichaceae;g__Coprobacillus	0	0	0	0.78534	0	2.67084	0	0	0	0	0	0	0	0	0	0	0	0.828283	0	0	0	0	0	0.341246
k__Bacteria;p__Firmicutes;c__Erysipelotrichi;o__Erysipelotrichales;f__Erysipelotrichaceae;g__Sharpea	0	0	0	0	0	0	0	0	0	0	0	0	0	0	0.847953	0	0	0	0	0	0	0	0.54817	0
k__Bacteria;p__Firmicutes;c__Clostridia;o__Clostridiales;f__Dehalobacteriaceae;g__	0	0	0	0.542259	0.298323	0	0	0	0	0	0	0	0	0	0	0	0	0	0.392369	0	0	0	0	0
k__Bacteria;p__Bacteroidetes;c__Bacteroidia;o__Bacteroidales;f__Porphyromonadaceae;g__Parabacteroides	0	0	0	0	0	0	0	0	0	0.705882	0	0	0	0	1.88596	0	1.80654	0	0	0	0	0	0	0.771513

## Sheet: Relat. abundance Genus Treated
	T4_d0	T13_d0	T34_d0	T37_d0	T48_d0	T55_d0	T57_d0	T59_d0	T60_d0	T62_d0	T65_d0	T70_d0	T4_d58	T13_d58	T34_d58	T37_d58	T48_d58	T55_d58	T57_d58	T59_d58	T60_d58	T70_d58	T62_d58	T65_d58
k__Bacteria;p__Firmicutes;c__Clostridia;o__Clostridiales;f__Ruminococcaceae;g__	6.63856	8.31781	12.1578	15.4445	0	8.5876	7.99677	11.6255	7.9378	7.56064	3.37871	11.224	10.1467	18.9234	7.41118	5.81299	5.21506	5.27277	7.62969	2.1465	3.34821	7.46595	5.27916	5.55556
k__Bacteria;p__Firmicutes;c__Clostridia;o__Clostridiales;f__Lachnospiraceae;__	14.7367	11.6164	16.8937	14.8735	10.6092	18.6024	9.063	15.7569	17.4487	19.4347	18.9804	12.0934	3.26717	6.29187	11.3261	14.9511	14.1327	8.84501	21.006	21.9258	9.76562	18.5676	13.4378	13.9545
k__Bacteria;p__Bacteroidetes;c__Bacteroidia;o__Bacteroidales;f__Bacteroidaceae;g__	1.29744	2.69589	2.38744	1.90785	0	0.246063	0.339257	5.21713	2.86593	0.361894	0	0.84009	2.71237	0	2.55714	2.86523	3.8916	0.707601	2.80646	0	0	2.79669	0	1.79353
k__Bacteria;p__Firmicutes;c__Clostridia;o__Clostridiales;f__Ruminococcaceae;__	4.55184	1.19452	1.42727	0	0	0.836614	4.31341	7.7503	5.84034	3.92214	2.46447	2.4812	6.44803	3.22967	2.50057	8.54852	8.03529	13.9238	15.6603	7.07009	6.49182	5.71498	6.62294	7.39283
k__Bacteria;p__Proteobacteria;c__Gammaproteobacteria;o__Aeromonadales;f__Succinivibrionaceae;g__Succinivibrio	0	0	0	0	0	1.25492	3.24717	0	0	2.07355	0.665805	0	0	0	0	0	0	0	0	0	0	0	1.07183	0
k__Bacteria;p__Spirochaetes;c__Spirochaetes;o__Spirochaetales;f__Spirochaetaceae;g__Treponema	1.29744	0	2.12794	6.86567	5.20192	2.26378	4.44265	2.68396	0.35259	1.34977	3.62715	0	5.2398	7.05742	8.52003	11.6142	9.9417	9.8037	7.71474	6.71841	17.7455	2.62646	0	11.3882
k__Bacteria;p__Bacteroidetes;c__Bacteroidia;o__Bacteroidales;f__Bacteroidaceae;g__5-7N15	12.5851	12.3288	10.458	14.2505	21.2183	11.0113	4.79806	1.20627	5.3431	8.04969	10.5833	10.9602	12.6248	0	13.0799	9.11449	4.14369	9.8037	6.51197	7.15498	4.24107	13.5336	0.815869	7.62613
k__Bacteria;p__Bacteroidetes;c__Bacteroidia;o__Bacteroidales;f__Rikenellaceae;g__	4.94107	2.68493	1.97223	4.87995	0	2.53445	0.581583	5.41315	5.88554	2.93427	2.96134	5.29452	3.77265	0	4.33356	7.6524	7.20025	4.04017	3.11019	4.12321	2.80878	1.81177	0	5.19102
k__Bacteria;p__Firmicutes;c__Clostridia;o__Clostridiales;f__;g__	3.82744	4.95342	0	0.337443	11.2252	4.66289	1.32472	3.5585	2.61278	0.410798	5.77363	0.869395	3.48909	1.1244	5.00113	3.44299	6.08161	0.901621	3.93634	6.30609	1.5811	3.7573	2.27164	1.38524
k__Bacteria;p__Bacteroidetes;c__Bacteroidia;o__Bacteroidales;f__Bacteroidaceae;g__Bacteroides	0	0	2.8805	0	0	2.79281	1.85784	2.89505	0.723262	1.55516	0	1.63134	0.936999	5.09569	0.871238	3.14821	0	3.3554	0	0	2.10193	0	10.0624	0
k__Bacteria;p__Bacteroidetes;c__Bacteroidia;o__Bacteroidales;f__;g__	0.259488	3.15616	1.2067	4.55548	9.85626	0	0.791599	0	4.03219	3.38419	4.17371	2.63749	5.56035	0	0.396017	0.318359	6.63305	0.216845	2.51488	8.18579	0	4.02481	0	5.10353
k__Bacteria;p__Bacteroidetes;c__Bacteroidia;o__Bacteroidales;f__S24-7;g__	0	6.00548	2.94537	1.60934	1.36893	3.59252	1.01777	0	5.24365	1.34977	3.71659	4.67911	0	2.17703	2.87395	1.50926	2.36332	2.63638	0	0	2.65997	0	5.39114	0
k__Bacteria;p__Firmicutes;c__Clostridia;o__Clostridiales;f__Ruminococcaceae;g__Ruminococcus	1.40556	3.95616	0	3.16677	5.06502	2.66978	2.42326	2.12606	1.67254	1.29108	1.67942	1.90485	6.20145	2.20096	4.25436	11.5081	6.14464	0.867382	4.85968	4.74169	6.34301	1.16732	5.07119	10.2945
k__Bacteria;p__Bacteroidetes;c__Bacteroidia;o__Bacteroidales;f__[Paraprevotellaceae];g__YRC22	0	0	1.97223	0	0	2.05463	0	0	0	0	0	0	1.56577	1.91388	4.05069	0	1.05562	1.59781	1.12987	1.56439	3.85045	0.316148	3.7594	6.7804
k__Bacteria;p__Firmicutes;c__Clostridia;o__Clostridiales;__;__	7.51433	2.9589	5.04736	1.47956	0	2.39911	5.34733	2.69903	5.74993	0.850939	5.66431	4.16138	5.99186	2.46411	1.28988	2.19314	0	1.20977	2.72142	3.01965	0	3.21012	0	0
k__Bacteria;p__Firmicutes;c__Clostridia;o__Clostridiales;f__Peptococcaceae;g__rc4-4	1.63261	0	0	2.2453	0	0	0	1.3269	0.479161	2.39632	2.31541	0	0	0	1.58407	0.707464	0	1.55216	0	0	2.17634	2.79669	1.79171	1.39983
k__Bacteria;p__Firmicutes;c__Clostridia;o__Clostridiales;f__Lachnospiraceae;g__Blautia	0	1.34795	3.0362	0	0	0	0	0	0	0	0	0.361434	0	0	0	0	0	0	0	0	0	0	0	0
k__Bacteria;p__Firmicutes;c__Clostridia;o__Clostridiales;f__Lachnospiraceae;g__Roseburia	0	1.33699	0	0.467229	0	1.02116	0	0	1.56405	1.14437	0	0	0.752065	3.66029	2.67029	0	0	0.388039	0.315879	0	1.17188	0	2.5116	0
k__Bacteria;p__Firmicutes;c__Clostridia;o__Clostridiales;f__Ruminococcaceae;g__Oscillospira	1.51368	2.63014	6.51356	4.10123	12.6626	2.04232	0	4.82509	3.25468	3.04186	4.66064	2.73518	3.16854	0	1.44829	1.43851	0.441153	0.479343	0	0.363813	0	1.50778	2.25564	3.80577
k__Bacteria;p__Firmicutes;c__Clostridia;o__Clostridiales;f__Veillonellaceae;g__Anaerovibrio	0	0	0	0.895522	0	2.31299	19.2892	0	0	2.84624	4.53145	8.89909	0	0	0	0	0	0.593472	0.959786	0	0	0	0.639898	0
k__Bacteria;p__Firmicutes;c__Erysipelotrichi;o__Erysipelotrichales;f__Erysipelotrichaceae;g__	0.227052	0.29589	1.37537	0	0	0	1.69628	0	0.614773	0	0	1.40666	0	3.42105	0	0	0	0	0	0	0	0	0	0
k__Bacteria;p__Firmicutes;c__Bacilli;o__Lactobacillales;f__Streptococcaceae;g__Streptococcus	4.51941	0	4.06124	0	0	1.13189	17.2213	0	0.0904077	0	6.31025	0.791247	0	0	0	0	0	0	0	0	0	0	0	0
k__Bacteria;p__Proteobacteria;c__Deltaproteobacteria;o__Desulfovibrionales;f__Desulfovibrionaceae;g__Desulfovibrio	0.432479	1.55616	0	0.843608	0	0	1.08239	0	0	0	2.05704	1.9537	0	3.92344	0	0	0	0	0	0	0	2.00632	0	0
k__Bacteria;p__Bacteroidetes;c__Bacteroidia;o__Bacteroidales;f__[Paraprevotellaceae];g__	2.4327	2.56438	1.23265	0	0	1.40256	0	3.13631	1.09393	1.09546	0	0	0	0	0.973071	0	0	0	1.34856	0	2.51116	0	0	0.714494
k__Bacteria;p__Firmicutes;c__Clostridia;o__Clostridiales;f__Lachnospiraceae;g__Dorea	2.51919	0.416438	1.88141	0	0	0	0	0	1.74487	0	0	2.53981	0	0	0	0	0	0	0	0	0	0	0	0
k__Bacteria;p__Tenericutes;c__Mollicutes;o__RF39;f__;g__	0	0.690411	0	0	0	0	0	0	0	0	0	0	0	0	0	0	3.26138	0	0	0.509338	0	0	0	0
k__Bacteria;p__Firmicutes;c__Bacilli;o__Turicibacterales;f__Turicibacteraceae;g__Turicibacter	5.67629	3.09041	3.47736	0.700844	3.35387	0	0	2.02051	4.53847	1.42801	2.22598	1.60203	2.94662	3.22967	0	0	0.330865	0	0	1.12782	0	0	0	0
k__Bacteria;p__Firmicutes;c__Clostridia;o__Clostridiales;f__Lachnospiraceae;g__Shuttleworthia	0	1.45753	0	0.376379	0	0	6.30048	0	0.262182	0	0	0	0	0	0	0	0	0	0	0	0	0	0	0
k__Bacteria;p__Firmicutes;c__Clostridia;o__Clostridiales;f__Veillonellaceae;g__Phascolarctobacterium	1.01633	1.58904	1.59595	2.28423	0	0	1.66397	0.618215	0	1.27152	1.72911	0.283286	0.394526	0	2.72686	1.82761	0	0.935859	3.18309	0	0	2.63862	0	0
k__Bacteria;p__Firmicutes;c__Clostridia;o__Clostridiales;f__Lachnospiraceae;g__	1.24338	1.55616	0.207603	2.59572	0	0.873524	1.09855	2.11098	2.63087	1.73122	1.43098	1.25037	2.03427	0	2.64766	1.62717	4.93146	0	4.66529	2.36478	0.93006	4.52335	2.43161	1.45815
k__Bacteria;p__Firmicutes;c__Clostridia;o__Clostridiales;f__Clostridiaceae;g__Clostridium	3.29765	1.7863	2.29661	0.337443	0	0	0	0	1.79911	0	0.824804	0.976849	3.00826	1.26794	0	1.4503	2.17426	1.65487	1.74948	0.266796	0	0	2.07967	0
k__Bacteria;p__Firmicutes;c__Clostridia;o__Clostridiales;f__Christensenellaceae;g__	0.605471	2.93699	3.63306	1.84296	0	0	0	2.27684	2.71223	2.1029	0.546557	1.21129	0	0	0	0	0	1.20977	0	2.20713	0	0	0	0.554097
k__Bacteria;p__Firmicutes;c__Erysipelotrichi;o__Erysipelotrichales;f__Erysipelotrichaceae;g__Bulleidia	0	0	0	0	0	0	0	0	0	0	0	0	0	0	0	0	0.204821	1.09564	0	0.739753	0.297619	0	0	0
k__Bacteria;p__Bacteroidetes;c__Bacteroidia;o__Bacteroidales;f__[Paraprevotellaceae];g__CF231	0	0	0	0	0	0	0	0	0	0	0	0	0	2.63158	1.02964	1.13194	0	0.935859	0	0	2.00893	0.766051	1.42377	0
k__Bacteria;p__Bacteroidetes;c__Bacteroidia;o__Bacteroidales;f__BS11;g__	0	1.80822	0	3.28358	0	0	0	2.05066	0.849833	0	0.68568	1.37736	0	0	0	0	0	0	0	0	0	5.26508	0	0
k__Bacteria;p__Verrucomicrobia;c__Verrucomicrobiae;o__Verrucomicrobiales;f__Verrucomicrobiaceae;g__Akkermansia	3.67607	6.36712	0	0	13.8261	0.762795	1.45396	2.89505	3.29084	12.4804	4.17371	1.68995	5.73296	1.07656	3.75651	1.59179	2.74145	3.77768	4.5681	10.6355	4.31548	3.29523	1.34378	10.8049
k__Bacteria;p__Actinobacteria;c__Coriobacteriia;o__Coriobacteriales;f__Coriobacteriaceae;g__	0	0	0	0	0	0	0	0	0	0	0	0	0	0	0	1.8512	1.43375	1.35814	0	0	0	0	0	0
k__Bacteria;p__Proteobacteria;c__Gammaproteobacteria;o__Enterobacteriales;f__Enterobacteriaceae;__	1.50287	2.71781	1.06397	0.856587	0	1.52559	1.03393	1.80941	0.876955	0.899844	0.824804	1.81694	0	0	0	0.129702	0	0.992924	0	0	0	0	1.77572	0
k__Bacteria;p__Firmicutes;c__Clostridia;o__Clostridiales;f__[Mogibacteriaceae];g__	2.21646	1.93973	0	1.817	0	0	0.516963	2.98552	0	2.47457	0	0	0	0	0	0.377314	1.07137	0	0.741101	1.90395	0	1.54426	0	0.976961
k__Bacteria;p__Bacteroidetes;c__Bacteroidia;o__Bacteroidales;f__Prevotellaceae;g__Prevotella	0	0	0	0	0	0	0	0	0	0	0	0	2.72469	8.30144	4.31093	0.341941	0	10.4656	0	0	8.35193	5.43531	16.2214	0
k__Bacteria;p__Firmicutes;c__Erysipelotrichi;o__Erysipelotrichales;f__Erysipelotrichaceae;g__[Eubacterium]	0	0	0	0	0	0	0	0	0.35259	0.21518	0	1.14291	0	0	0.543109	1.43851	2.3003	0.958685	0	0.545719	0	0	1.15182	0
k__Bacteria;p__Fibrobacteres;c__Fibrobacteria;o__Fibrobacterales;f__Fibrobacteraceae;g__Fibrobacter	0	0	0	0	0	0	0	0	0	0	0	0	1.24522	0	0	0	1.74886	0	0	0.339559	4.6689	1.88473	0	0
k__Bacteria;p__Planctomycetes;c__Planctomycetia;o__Pirellulales;f__Pirellulaceae;g__	0.832522	1.63288	0	0	0	0	0.420032	1.02533	0	0.987872	0	1.91462	1.06029	0	0	0	0	0	0	0.242542	0	0	0	0
k__Bacteria;p__Proteobacteria;c__Betaproteobacteria;o__Burkholderiales;f__Alcaligenaceae;g__Sutterella	0	0	0	0	0	0	0	0	0.11753	0	0	0.781479	0	0	0	0	0	1.3239	0	0	2.04613	0	0	0
k__Bacteria;p__Firmicutes;c__Clostridia;o__Clostridiales;f__Lachnospiraceae;g__Coprococcus	5.30868	0	5.15116	3.3355	0	1.88238	0.371567	5.14174	3.68864	4.78286	2.4446	2.76448	1.77537	2.2488	5.98552	0	0	0.479343	0	1.83119	2.69717	0	0	1.06445
k__Bacteria;p__Tenericutes;c__RF3;o__ML615J-28;f__;g__	0	0	0	0	0	0	0	1.538	0	0	0	0	0	0	0	0	0	0	0	0	0	0	0	0
k__Bacteria;p__Proteobacteria;c__Epsilonproteobacteria;o__Campylobacterales;f__Helicobacteraceae;g__Helicobacter	0	0.60274	0	3.20571	5.61259	2.85433	0	0	1.46461	4.70462	1.03349	0	1.50413	7.12919	0	0	0	0	0	0	0	0.206712	0	0
k__Bacteria;p__Firmicutes;c__Clostridia;o__Clostridiales;f__Peptostreptococcaceae;__	0.16218	0.208219	0	0.609994	0	0	0	0	0.108489	0	0	0	0.406855	0	0	0	0	0	0	0	0	0	0	0
k__Bacteria;p__Bacteroidetes;c__Bacteroidia;o__Bacteroidales;__;__	0.410855	0	0	0	0	0	0	0	1.02161	0	0	0.937775	0	0	1.19937	0	0	1.54074	0	0	2.34375	0	0	0
k__Bacteria;p__Proteobacteria;c__Epsilonproteobacteria;o__Campylobacterales;f__Campylobacteraceae;g__Campylobacter	0.756839	0	0	0	0	0	0.161551	2.14113	0	1.86815	0	0.351666	1.61509	2.08134	1.00702	1.59179	0.204821	0.388039	0.109343	0	0	0	0	0.0729076
k__Bacteria;p__Firmicutes;c__Clostridia;o__Clostridiales;f__Veillonellaceae;g__Succiniclasticum	0	0	0	0	0	0	0	0	0	0	0	0	0	1.65072	0	0	1.11864	0.947272	0.473818	1.27334	4.33408	0	3.39146	0.568679
k__Bacteria;p__Proteobacteria;c__Gammaproteobacteria;o__Pseudomonadales;f__Moraxellaceae;g__Acinetobacter	0	0	0	0	0	0	0	0	0	0	0	0	0	0	0	0	0	0	0.170089	0	0	0	0	0
k__Bacteria;p__Firmicutes;c__Clostridia;o__Clostridiales;f__Peptostreptococcaceae;g__[Clostridium]	0.259488	0.526027	1.07694	0	0	0	0.145396	0	0.804629	0	0.536619	0	3.00826	0	0	0	0	0	0	0	0	0	0	0
k__Bacteria;p__Actinobacteria;c__Actinobacteria;o__Bifidobacteriales;f__Bifidobacteriaceae;g__Bifidobacterium	0	1.07397	0.687687	0	0	20.3371	0	0	0.126571	0	0	2.24675	0	3.25359	0	0	0	0	0	0	0	0	0.383939	0
k__Bacteria;p__Bacteroidetes;c__Bacteroidia;o__Bacteroidales;f__[Barnesiellaceae];g__	0	0	0	0	0	0	0	1.82449	0.804629	0	0	1.28944	0.591789	0	0	0	0	0	0	0	0	0	0	0
k__Bacteria;p__Bacteroidetes;c__Bacteroidia;o__Bacteroidales;f__Porphyromonadaceae;g__Porphyromonas	0	0	0	0	0	0	0	0	0	0	0	0.898701	0	4.66507	1.47092	0.624926	1.52828	3.07008	0	0	0	2.66294	4.20733	2.11432
k__Bacteria;p__TM7;c__TM7-3;o__CW040;f__F16;g__	0	0	0.856364	0.376379	0	0	0	1.34198	0	0	0	0	0	0	0	0	0	0	0	0	0	0	0	0
k__Bacteria;p__Proteobacteria;c__Gammaproteobacteria;o__Pseudomonadales;f__Moraxellaceae;g__Psychrobacter	0	0	0	0	0	0	0	0	0	0	0	0	0	0	0	0	0	0	0	0	0	0	0	0
k__Bacteria;p__Firmicutes;c__Clostridia;o__Clostridiales;f__[Tissierellaceae];g__1-68	0	0	0	0	0	0	0	0	0	0	0	0	0.0739736	0	0	0	0	1.96302	0	0	0	0	0.255959	0
k__Bacteria;p__Cyanobacteria;c__4C0d-2;o__YS2;f__;g__	0	0	0	0	0	0	0	0	0	0	0	0	0	0	0	0	0.677485	0	0	0.351686	0.409226	0	1.91969	0
k__Bacteria;p__Actinobacteria;c__Coriobacteriia;o__Coriobacteriales;f__Coriobacteriaceae;__	0	0	0	0	0	0	0	0	0	0	0	0	0	0	0	1.1909	0.992595	0	2.11396	2.34053	0	0	0.575908	0
k__Bacteria;p__Firmicutes;c__Erysipelotrichi;o__Erysipelotrichales;f__Erysipelotrichaceae;g__Coprobacillus	0	0	0	0	0	0.344488	0	0	0	0	0	0	0	0	0	0	0	0.365213	0	0	0	0	1.8557	0
k__Bacteria;p__Firmicutes;c__Erysipelotrichi;o__Erysipelotrichales;f__Erysipelotrichaceae;g__Sharpea	0	0	0	0	0	0	0	0	0	0	0	0	0	0	0.181036	0	0	0	0	0	0.799851	0.231031	0	0
k__Bacteria;p__Firmicutes;c__Clostridia;o__Clostridiales;f__Dehalobacteriaceae;g__	0.702779	0	0.376281	0.45425	0	0	0	0	0	0	0	0	0	0	0	0	0	0	0	0	0	0.243191	0	0
k__Bacteria;p__Bacteroidetes;c__Bacteroidia;o__Bacteroidales;f__Porphyromonadaceae;g__Parabacteroides	0	0	0	0	0	0	0	0	0	0	0	0	0	0.980861	0	0	0	0.342388	0	0	0	0	0	0
