# Supplementary material for: Effect of By-Products from Pistachio Skin on Gastrointestinal Microbiota of Healthy Lambs as Sustainable Feeding Ingredient
Source: Microorganisms. 2026 Feb 3;14(2):358. doi: 10.3390/microorganisms14020358 (PMC12942887; doi:10.3390/microorganisms14020358)
Supplement: Supplementary file 1 [file microorganisms-14-00358-s001.zip › Supplementary data 2.xlsx]

## Sheet: metadata
sample-id	diet
C6	control
C12	control
C14	control
C26	control
C27	control
C28	control
C30	control
C31	control
C38	control
C45	control
C54	control
C64	control
T4	treated
T13	treated
T34	treated
T37	treated
T48	treated
T55	treated
T57	treated
T59	treated
T60	treated
T62	treated
T65	treated
T70	treated

## Sheet: dada2 denoise-paired
sample-id	input	filtered	percentage of input passed filter	denoised	merged	percentage of input merged	non-chimeric	percentage of input non-chimeric
C6	111831	81504	72.88	79924	46368	41.46	8541	7.64
C12	97283	72881	74.92	71430	50228	51.63	12134	12.47
C14	103298	82916	80.27	81723	74828	72.44	13210	12.79
C26	92676	72160	77.86	70290	55549	59.94	13054	14.09
C27	133918	101587	75.86	98848	62099	46.37	13006	9.71
C28	111692	87216	78.09	85796	47051	42.13	10342	9.26
C30	106223	79794	75.12	78184	54691	51.49	11827	11.13
C31	107668	78250	72.68	76492	51393	47.73	12005	11.15
C38	122797	69622	56.7	67523	42265	34.42	10928	8.9
C45	123374	92768	75.19	91034	54130	43.87	12154	9.85
C54	116502	86307	74.08	84504	41622	35.73	10343	8.88
C64	122975	90670	73.73	88642	54409	44.24	12042	9.79
T4	103631	80646	77.82	78986	70965	68.48	13961	13.47
T13	96870	75281	77.71	74119	65906	68.04	11463	11.83
T34	94034	65295	69.44	63886	54395	57.85	12725	13.53
T37	113244	86297	76.2	84242	64114	56.62	14288	12.62
T48	123105	93942	76.31	92597	67651	54.95	12545	10.19
T55	126165	97653	77.4	96102	76215	60.41	15225	12.07
T57	109154	83671	76.65	82403	63498	58.17	13078	11.98
T59	113335	79510	70.15	78384	36339	32.06	7162	6.32
T60	107889	76849	71.23	75258	64111	59.42	13668	12.67
T62	111582	86755	77.75	84796	67254	60.27	11960	10.72
T65	100552	75516	75.1	73816	62605	62.26	11735	11.67
T70	94322	74379	78.86	73256	62815	66.6	11616	12.32

## Sheet: Relat. abundance Phylum Control
	C6	C12	C14	C26	C27	C28	C30	C31	C38	C45	C54	C64
k__Bacteria;p__Bacteroidetes	6.45281	19.0841	3.43308	15.4686	20.7862	17.7524	6.22153	36.4907	17.3446	9.91716	6.04629	8.97403
k__Bacteria;p__Firmicutes	81.8839	67.1773	91.1867	72.0807	70.7091	73.6964	88.7956	35.2409	57.0017	80.1773	84.3332	82.943
k__Bacteria;p__Actinobacteria	2.81847	0	0	0	0.745118	3.16337	0	0	0.537478	3.25516	0.551094	0.649185
k__Bacteria;p__Proteobacteria	6.61969	5.36142	1.07604	2.82075	3.53289	3.3367	0.626424	28.2684	8.2946	0.46669	4.73941	1.56568
k__Bacteria;p__Cyanobacteria	0	0	2.22382	3.29087	0.398253	0	0	0	2.73097	0	0	0
k__Bacteria;__	0	6.49434	0	1.1374	0	0	3.33144	0	9.41313	2.69513	2.45631	4.45519
k__Archaea;p__Euryarchaeota	1.55757	1.34035	0.748104	3.68517	2.06835	1.6178	1.02506	0	2.86171	1.55174	0	0.86558
k__Bacteria;p__Tenericutes	0.667532	0.542524	1.33224	1.51653	1.76002	0.433338	0	0	1.8158	1.93676	1.87372	0.547352

## Sheet: Relat. abundance Phylum Treated
	T4	T13	T34	T37	T48	T55	T57	T59	T60	T62	T65	T70
k__Bacteria;p__Bacteroidetes	15.3795	0	6.24495	35.1298	16.6408	25.0795	6.14191	15.4209	17.7189	31.7232	24.0041	40.3074
k__Bacteria;p__Firmicutes	81.9793	100	87.6851	54.2316	81.0618	57.0533	88.4079	72.8954	75.8452	34.3722	70.8546	52.2748
k__Bacteria;p__Actinobacteria	0	0	0	0	0	0	0	0	0	0	0	0
k__Bacteria;p__Proteobacteria	2.64126	0	5.47779	6.42807	0.889993	14.3188	0	4.47339	1.23557	30.5545	1.1236	5.96307
k__Bacteria;p__Cyanobacteria	0	0	0	0	0	1.20528	1.11099	3.26538	0	1.22062	0	0
k__Bacteria;__	0	0	0	0	0.362206	0	1.12148	0	2.0095	1.74003	2.99625	1.14516
k__Archaea;p__Euryarchaeota	0	0	0	2.24561	0	0.482114	0	1.45338	1.4664	0.38956	0	0.309502
k__Bacteria;p__Tenericutes	0	0	0.592194	1.96491	1.04522	1.86096	3.21769	2.49151	1.72437	0	1.02145	0

## Sheet: Relat. abundance Family Control
	C6	C12	C14	C26	C27	C28	C30	C31	C38	C45	C54	C64
k__Bacteria;p__Bacteroidetes;c__Bacteroidia;o__Bacteroidales;f__Prevotellaceae	3.76414	10.276	0.430416	4.83773	15.8402	12.0324	3.91515	29.88	9.32597	4.50356	3.57424	5.48625
k__Bacteria;p__Firmicutes;c__Clostridia;o__Clostridiales;f__Eubacteriaceae	0.927128	2.77645	1.52695	1.75918	1.25899	1.69002	2.14977	0	2.22255	1.78509	1.14943	1.68024
k__Bacteria;p__Firmicutes;c__Erysipelotrichi;o__Erysipelotrichales;f__Erysipelotrichaceae	27.239	11.5047	12.1439	15.2866	15.8016	15.528	22.7363	6.19964	12.2894	13.2423	37.2382	22.2887
k__Bacteria;p__Firmicutes;c__Clostridia;o__Clostridiales;f__Lachnospiraceae	18.1161	16.2119	39.2294	19.4571	11.8577	17.218	26.5233	8.35389	14.9041	12.4723	15.6983	15.695
k__Bacteria;p__Actinobacteria;c__Coriobacteriia;o__Coriobacteriales;f__Coriobacteriaceae	2.81847	0	0	0	0.745118	3.16337	0	0	0.537478	3.25516	0.551094	0.649185
k__Bacteria;p__Proteobacteria;c__Gammaproteobacteria;o__Aeromonadales;f__Succinivibrionaceae	6.61969	5.36142	1.07604	2.82075	3.53289	3.3367	0.626424	28.2684	7.77164	0.46669	4.73941	1.56568
k__Bacteria;p__Bacteroidetes;c__Bacteroidia;o__Bacteroidales;f__	1.53903	2.45732	0.707112	6.02062	2.18397	0	0.555239	3.71649	3.76235	0.991716	0	0
k__Bacteria;p__Cyanobacteria;c__4C0d-2;o__YS2;f__	0	0	2.22382	3.29087	0.398253	0	0	0	2.73097	0	0	0
k__Bacteria;p__Firmicutes;c__Clostridia;o__Clostridiales;__	5.41443	4.4838	2.12134	4.65575	7.43834	3.59671	0.469818	2.3187	13.9454	35.2118	3.99937	11.4562
k__Bacteria;p__Bacteroidetes;c__Bacteroidia;o__Bacteroidales;f__S24-7	1.14964	5.13802	1.48596	3.27571	2.76208	5.72006	1.75114	1.59513	3.06508	4.42189	2.47205	3.48778
k__Bacteria;p__Firmicutes;c__Clostridia;o__Clostridiales;f__Ruminococcaceae	8.39978	3.71789	7.13261	1.57719	3.36588	0	0.953872	1.28268	2.12086	3.23183	8.23492	7.09012
k__Bacteria;p__Firmicutes;c__Clostridia;o__Clostridiales;f__[Mogibacteriaceae]	1.31652	3.14345	1.57819	2.42645	2.40236	2.23891	1.43793	0	0.784428	0.746704	2.88144	2.06212
k__Bacteria;__;__;__;__	0	6.49434	0	1.1374	0	0	3.33144	0	9.41313	2.69513	2.45631	4.45519
k__Bacteria;p__Firmicutes;c__Clostridia;o__Clostridiales;f__	13.7771	17.6959	25.7737	9.35699	20.1567	25.1481	33.0866	7.82766	6.05752	12.0756	5.51094	14.5494
k__Archaea;p__Euryarchaeota;c__Methanobacteria;o__Methanobacteriales;f__Methanobacteriaceae	1.55757	1.34035	0.748104	3.68517	2.06835	1.6178	1.02506	0	2.86171	1.55174	0	0.86558
k__Bacteria;p__Firmicutes;c__Clostridia;o__Clostridiales;f__Veillonellaceae	3.80122	3.59023	1.01455	16.5302	5.42138	5.72006	1.43793	8.40322	2.87623	1.41174	2.81845	5.89358
k__Bacteria;p__Firmicutes;c__Clostridia;o__Clostridiales;f__Clostridiaceae	0	2.4254	0.66612	1.03124	1.6444	1.73335	0	0	1.80128	0	3.9049	0.534623
k__Bacteria;p__Firmicutes;c__Clostridia;o__Clostridiales;f__Christensenellaceae	2.89264	1.62757	0	0	1.36177	0.823342	0	0.855123	0	0	2.89718	1.69297
k__Bacteria;p__Tenericutes;c__Mollicutes;o__RF39;f__	0.667532	0.542524	1.33224	1.51653	1.76002	0.433338	0	0	1.8158	1.93676	1.87372	0.547352
k__Bacteria;p__Bacteroidetes;c__Bacteroidia;o__Bacteroidales;__	0	1.2127	0.809592	1.33455	0	0	0	1.29913	1.19117	0	0	0
k__Bacteria;p__Proteobacteria;c__Deltaproteobacteria;o__Desulfovibrionales;f__Desulfovibrionaceae	0	0	0	0	0	0	0	0	0.522952	0	0	0

## Sheet: Relat. abundance Family Treated
	T4	T13	T34	T37	T48	T55	T57	T59	T60	T62	T65	T70
k__Bacteria;p__Bacteroidetes;c__Bacteroidia;o__Bacteroidales;f__Prevotellaceae	7.89034	0	4.30686	23.1018	11.9425	18.1468	3.95137	8.49377	15.9131	28.9183	11.5083	34.6023
k__Bacteria;p__Firmicutes;c__Clostridia;o__Clostridiales;f__Eubacteriaceae	0	0	1.79004	0.463158	1.30394	1.15707	0.324914	1.75538	1.75153	0.908973	1.25979	0.907872
k__Bacteria;p__Firmicutes;c__Erysipelotrichi;o__Erysipelotrichales;f__Erysipelotrichaceae	7.99064	1.78439	18.1561	9.34737	7.62703	6.53746	16.3714	8.68252	10.7671	5.55772	22.4719	10.5953
k__Bacteria;p__Firmicutes;c__Clostridia;o__Clostridiales;f__Lachnospiraceae	23.9719	63.3457	15.1279	12.4351	43.0301	9.47835	37.7738	39.0525	19.6606	4.1553	14.0279	14.691
k__Bacteria;p__Actinobacteria;c__Coriobacteriia;o__Coriobacteriales;f__Coriobacteriaceae	0	0	0	0	0	0	0	0	0	0	0	0
k__Bacteria;p__Proteobacteria;c__Gammaproteobacteria;o__Aeromonadales;f__Succinivibrionaceae	2.64126	0	5.47779	6.42807	0.57953	14.3188	0	4.47339	1.23557	29.3988	0.578822	5.63293
k__Bacteria;p__Bacteroidetes;c__Bacteroidia;o__Bacteroidales;f__	7.22166	0	1.93809	2.73684	0.382904	0	0	2.24613	0.366599	0	1.10657	0.505519
k__Bacteria;p__Cyanobacteria;c__4C0d-2;o__YS2;f__	0	0	0	0	0	1.20528	1.11099	3.26538	0	1.22062	0	0
k__Bacteria;p__Firmicutes;c__Clostridia;o__Clostridiales;__	1.50451	3.34572	2.90713	2.06316	1.39708	1.61026	1.46735	2.85013	1.68364	0.934944	2.89411	2.50696
k__Bacteria;p__Bacteroidetes;c__Bacteroidia;o__Bacteroidales;f__S24-7	0.267469	0	0	7.98596	4.31543	6.27712	1.67697	4.68101	1.43924	1.25958	11.3892	5.19963
k__Bacteria;p__Firmicutes;c__Clostridia;o__Clostridiales;f__Ruminococcaceae	37.7131	2.97398	14.9529	3.34035	7.58564	1.37884	3.4902	1.83088	4.4535	1.75302	3.47293	1.72289
k__Bacteria;p__Firmicutes;c__Clostridia;o__Clostridiales;f__[Mogibacteriaceae]	0	0	0	1.3614	1.91452	1.30171	0	0.868252	0	0.908973	0	0.216651
k__Bacteria;__;__;__;__	0	0	0	0	0.362206	0	1.12148	0	2.0095	1.74003	2.99625	1.14516
k__Bacteria;p__Firmicutes;c__Clostridia;o__Clostridiales;f__	1.50451	0	1.79004	11.8456	14.095	19.4003	25.5738	17.8558	25.7162	7.14193	10.7593	19.5296
k__Archaea;p__Euryarchaeota;c__Methanobacteria;o__Methanobacteriales;f__Methanobacteriaceae	0	0	0	2.24561	0	0.482114	0	1.45338	1.4664	0.38956	0	0.309502
k__Bacteria;p__Firmicutes;c__Clostridia;o__Clostridiales;f__Veillonellaceae	1.87228	0	4.25303	12.8982	4.10845	15.6783	3.40635	0	11.8126	12.4789	15.9687	2.10461
k__Bacteria;p__Firmicutes;c__Clostridia;o__Clostridiales;f__Clostridiaceae	0	1.11524	0	0.477193	0	0	0	0	0	0	0	0
k__Bacteria;p__Firmicutes;c__Clostridia;o__Clostridiales;f__Christensenellaceae	7.42227	27.4349	28.7079	0	0	0.51104	0	0	0	0.532398	0	0
k__Bacteria;p__Tenericutes;c__Mollicutes;o__RF39;f__	0	0	0.592194	1.96491	1.04522	1.86096	3.21769	2.49151	1.72437	0	1.02145	0
k__Bacteria;p__Bacteroidetes;c__Bacteroidia;o__Bacteroidales;__	0	0	0	1.30526	0	0.655674	0.513573	0	0	1.54525	0	0
k__Bacteria;p__Proteobacteria;c__Deltaproteobacteria;o__Desulfovibrionales;f__Desulfovibrionaceae	0	0	0	0	0.310463	0	0	0	0	1.15569	0.544774	0.330135

## Sheet: Relat. abundance Genus Control
	C6	C12	C14	C26	C27	C28	C30	C31	C38	C45	C54	C64
k__Bacteria;p__Bacteroidetes;c__Bacteroidia;o__Bacteroidales;f__Prevotellaceae;g__Prevotella	3.76414	10.276	0.430416	4.83773	15.8402	12.0324	3.91515	29.88	9.32597	4.50356	3.57424	5.48625
k__Bacteria;p__Firmicutes;c__Clostridia;o__Clostridiales;f__Eubacteriaceae;g__Pseudoramibacter_Eubacterium	0.927128	2.77645	1.52695	1.75918	1.25899	1.69002	2.14977	0	2.22255	1.78509	1.14943	1.68024
k__Bacteria;p__Firmicutes;c__Erysipelotrichi;o__Erysipelotrichales;f__Erysipelotrichaceae;g__Bulleidia	15.1307	7.57938	5.9131	4.12496	7.23279	4.94005	20.8571	2.28581	8.89018	3.2785	14.3599	6.42821
k__Bacteria;p__Firmicutes;c__Clostridia;o__Clostridiales;f__Lachnospiraceae;g__Butyrivibrio	11.8487	10.5154	38.1431	13.9976	6.24358	12.8557	24.2454	6.26542	6.42069	7.64205	8.1247	7.70112
k__Bacteria;p__Actinobacteria;c__Coriobacteriia;o__Coriobacteriales;f__Coriobacteriaceae;g__Olsenella	2.81847	0	0	0	0.745118	3.16337	0	0	0.537478	3.25516	0.551094	0.649185
k__Bacteria;p__Proteobacteria;c__Gammaproteobacteria;o__Aeromonadales;f__Succinivibrionaceae;g__	3.31912	2.74453	0.471408	0	2.4666	2.36892	0.284738	0	6.21732	0.46669	3.0074	0.254582
k__Bacteria;p__Bacteroidetes;c__Bacteroidia;o__Bacteroidales;f__;g__	1.53903	2.45732	0.707112	6.02062	2.18397	0	0.555239	3.71649	3.76235	0.991716	0	0
k__Bacteria;p__Cyanobacteria;c__4C0d-2;o__YS2;f__;g__	0	0	2.22382	3.29087	0.398253	0	0	0	2.73097	0	0	0
k__Bacteria;p__Firmicutes;c__Clostridia;o__Clostridiales;f__Lachnospiraceae;g__Shuttleworthia	2.85555	2.92006	0	1.8805	1.8371	2.18114	1.7369	1.51291	4.2853	1.90176	4.33003	4.28971
k__Bacteria;p__Firmicutes;c__Clostridia;o__Clostridiales;__;__	5.41443	4.4838	2.12134	4.65575	7.43834	3.59671	0.469818	2.3187	13.9454	35.2118	3.99937	11.4562
k__Bacteria;p__Bacteroidetes;c__Bacteroidia;o__Bacteroidales;f__S24-7;g__	1.14964	5.13802	1.48596	3.27571	2.76208	5.72006	1.75114	1.59513	3.06508	4.42189	2.47205	3.48778
k__Bacteria;p__Firmicutes;c__Clostridia;o__Clostridiales;f__Ruminococcaceae;g__	8.39978	3.71789	7.13261	1.57719	2.14543	0	0.953872	1.28268	2.12086	2.38012	4.95985	6.50458
k__Bacteria;p__Firmicutes;c__Clostridia;o__Clostridiales;f__Lachnospiraceae;__	3.41183	1.62757	1.08629	3.57901	3.12179	2.18114	0.541002	0.575563	3.66066	2.92848	3.24358	3.70418
k__Bacteria;p__Firmicutes;c__Clostridia;o__Clostridiales;f__[Mogibacteriaceae];g__	1.31652	3.14345	1.57819	2.42645	2.40236	2.23891	1.43793	0	0.784428	0.746704	2.88144	2.06212
k__Bacteria;__;__;__;__;__	0	6.49434	0	1.1374	0	0	3.33144	0	9.41313	2.69513	2.45631	4.45519
k__Bacteria;p__Firmicutes;c__Erysipelotrichi;o__Erysipelotrichales;f__Erysipelotrichaceae;g__[Eubacterium]	4.3575	1.62757	3.77126	4.97422	2.80062	2.62892	0.583713	2.15425	1.7577	7.3737	2.45631	10.2469
k__Bacteria;p__Firmicutes;c__Clostridia;o__Clostridiales;f__;g__	13.7771	17.6959	25.7737	9.35699	20.1567	25.1481	33.0866	7.82766	6.05752	12.0756	5.51094	14.5494
k__Bacteria;p__Firmicutes;c__Clostridia;o__Clostridiales;f__Ruminococcaceae;g__Oscillospira	0	0	0	0	0.269784	0	0	0	0	0	0	0
k__Archaea;p__Euryarchaeota;c__Methanobacteria;o__Methanobacteriales;f__Methanobacteriaceae;g__Methanobrevibacter	1.55757	1.34035	0	1.69851	0.231244	0	0	0	0	0	0	0.86558
k__Bacteria;p__Firmicutes;c__Erysipelotrichi;o__Erysipelotrichales;f__Erysipelotrichaceae;g__Sharpea	6.65678	1.9467	1.59869	6.18744	5.17729	5.82118	0.298975	1.75958	1.64149	1.9251	19.9181	5.028
k__Bacteria;p__Firmicutes;c__Clostridia;o__Clostridiales;f__Veillonellaceae;g__Schwartzia	0	0	0	0	1.56732	0	0	0.24667	0	0	0.928988	0.572811
k__Bacteria;p__Firmicutes;c__Clostridia;o__Clostridiales;f__Veillonellaceae;g__Succiniclasticum	1.16818	0.79783	0	2.82075	2.38952	0.982233	0	2.13781	0.61011	0	0.70855	1.96029
k__Bacteria;p__Firmicutes;c__Clostridia;o__Clostridiales;f__Clostridiaceae;g__Clostridium	0	2.4254	0.66612	1.03124	1.6444	1.73335	0	0	1.80128	0	3.9049	0.534623
k__Bacteria;p__Firmicutes;c__Clostridia;o__Clostridiales;f__Christensenellaceae;g__	2.89264	1.62757	0	0	1.36177	0.823342	0	0.855123	0	0	2.89718	1.69297
k__Bacteria;p__Tenericutes;c__Mollicutes;o__RF39;f__;g__	0.667532	0.542524	1.33224	1.51653	1.76002	0.433338	0	0	1.8158	1.93676	1.87372	0.547352
k__Bacteria;p__Proteobacteria;c__Gammaproteobacteria;o__Aeromonadales;f__Succinivibrionaceae;g__Succinivibrio	3.30057	2.61688	0.604632	2.82075	1.06629	0.967789	0.341686	28.2684	1.55433	0	1.73201	1.3111
k__Bacteria;p__Firmicutes;c__Erysipelotrichi;o__Erysipelotrichales;f__Erysipelotrichaceae;g__p-75-a5	1.09401	0.351045	0.860832	0	0.590956	2.1378	0.996583	0	0	0.665033	0.503858	0.58554
k__Bacteria;p__Firmicutes;c__Clostridia;o__Clostridiales;f__Veillonellaceae;g__Megasphaera	0	0	0	0	0.462487	0	0	0	0.828007	0	1.18092	0
k__Bacteria;p__Firmicutes;c__Clostridia;o__Clostridiales;f__Veillonellaceae;g__Dialister	2.63304	2.7924	1.01455	13.7094	1.00206	4.73783	1.43793	6.01875	1.43812	1.41174	0	3.36049
k__Bacteria;p__Firmicutes;c__Clostridia;o__Clostridiales;f__Lachnospiraceae;g__Roseburia	0	1.14888	0	0	0.65519	0	0	0	0.537478	0	0	0
k__Bacteria;p__Bacteroidetes;c__Bacteroidia;o__Bacteroidales;__;__	0	1.2127	0.809592	1.33455	0	0	0	1.29913	1.19117	0	0	0
k__Archaea;p__Euryarchaeota;c__Methanobacteria;o__Methanobacteriales;f__Methanobacteriaceae;g__Methanosphaera	0	0	0.748104	1.98665	1.8371	1.6178	1.02506	0	2.86171	1.55174	0	0
k__Bacteria;p__Firmicutes;c__Clostridia;o__Clostridiales;f__Ruminococcaceae;__	0	0	0	0	0.950668	0	0	0	0	0	0	0.58554
k__Bacteria;p__Firmicutes;c__Clostridia;o__Clostridiales;f__Ruminococcaceae;g__Ruminococcus	0	0	0	0	0	0	0	0	0	0.851709	3.27507	0
k__Bacteria;p__Proteobacteria;c__Deltaproteobacteria;o__Desulfovibrionales;f__Desulfovibrionaceae;g__Desulfovibrio	0	0	0	0	0	0	0	0	0.522952	0	0	0

## Sheet: Relat. abundance Genus Treated
	T4	T13	T34	T37	T48	T55	T57	T59	T60	T62	T65	T70
k__Bacteria;p__Bacteroidetes;c__Bacteroidia;o__Bacteroidales;f__Prevotellaceae;g__Prevotella	7.89034	0	4.30686	23.1018	11.9425	18.1468	3.95137	8.49377	15.9131	28.9183	11.5083	34.6023
k__Bacteria;p__Firmicutes;c__Clostridia;o__Clostridiales;f__Eubacteriaceae;g__Pseudoramibacter_Eubacterium	0	0	1.79004	0.463158	1.30394	1.15707	0.324914	1.75538	1.75153	0.908973	1.25979	0.907872
k__Bacteria;p__Firmicutes;c__Erysipelotrichi;o__Erysipelotrichales;f__Erysipelotrichaceae;g__Bulleidia	2.13975	0	13.3378	4.42105	4.39822	5.30325	13.311	5.87014	7.35913	2.05168	19.6289	9.02713
k__Bacteria;p__Firmicutes;c__Clostridia;o__Clostridiales;f__Lachnospiraceae;g__Butyrivibrio	23.9719	63.3457	12.0458	7.14386	37.7419	6.57603	35.0383	33.0313	15.9946	1.12972	9.73783	11.2555
k__Bacteria;p__Actinobacteria;c__Coriobacteriia;o__Coriobacteriales;f__Coriobacteriaceae;g__Olsenella	0	0	0	0	0	0	0	0	0	0	0	0
k__Bacteria;p__Proteobacteria;c__Gammaproteobacteria;o__Aeromonadales;f__Succinivibrionaceae;g__	2.64126	0	3.48587	4.02807	0.57953	1.62954	0	4.47339	0.543109	4.02545	0	1.40307
k__Bacteria;p__Bacteroidetes;c__Bacteroidia;o__Bacteroidales;f__;g__	7.22166	0	1.93809	2.73684	0.382904	0	0	2.24613	0.366599	0	1.10657	0.505519
k__Bacteria;p__Cyanobacteria;c__4C0d-2;o__YS2;f__;g__	0	0	0	0	0	1.20528	1.11099	3.26538	0	1.22062	0	0
k__Bacteria;p__Firmicutes;c__Clostridia;o__Clostridiales;f__Lachnospiraceae;g__Shuttleworthia	0	0	1.10363	2.82105	3.67381	1.60062	1.03763	3.18988	2.10455	1.28555	3.94961	1.55783
k__Bacteria;p__Firmicutes;c__Clostridia;o__Clostridiales;__;__	1.50451	3.34572	2.90713	2.06316	1.39708	1.61026	1.46735	2.85013	1.68364	0.934944	2.89411	2.50696
k__Bacteria;p__Bacteroidetes;c__Bacteroidia;o__Bacteroidales;f__S24-7;g__	0.267469	0	0	7.98596	4.31543	6.27712	1.67697	4.68101	1.43924	1.25958	11.3892	5.19963
k__Bacteria;p__Firmicutes;c__Clostridia;o__Clostridiales;f__Ruminococcaceae;g__	33.1662	2.97398	12.1534	2.37193	5.97123	0.51104	2.13814	1.057	1.42566	1.48033	2.02588	1.03167
k__Bacteria;p__Firmicutes;c__Clostridia;o__Clostridiales;f__Lachnospiraceae;__	0	0	1.97847	1.3193	1.61441	1.30171	1.69794	2.83126	1.56144	1.35047	0.340483	1.87764
k__Bacteria;p__Firmicutes;c__Clostridia;o__Clostridiales;f__[Mogibacteriaceae];g__	0	0	0	1.3614	1.91452	1.30171	0	0.868252	0	0.908973	0	0.216651
k__Bacteria;__;__;__;__;__	0	0	0	0	0.362206	0	1.12148	0	2.0095	1.74003	2.99625	1.14516
k__Bacteria;p__Firmicutes;c__Erysipelotrichi;o__Erysipelotrichales;f__Erysipelotrichaceae;g__[Eubacterium]	0.534938	0	1.91117	0.77193	1.36604	0.906374	0.649827	1.057	1.69722	0.973899	1.5492	1.19674
k__Bacteria;p__Firmicutes;c__Clostridia;o__Clostridiales;f__;g__	1.50451	0	1.79004	11.8456	14.095	19.4003	25.5738	17.8558	25.7162	7.14193	10.7593	19.5296
k__Bacteria;p__Firmicutes;c__Clostridia;o__Clostridiales;f__Ruminococcaceae;g__Oscillospira	0	0	0.524899	0	0	0	0	0	1.54786	0.272692	0	0.69122
k__Archaea;p__Euryarchaeota;c__Methanobacteria;o__Methanobacteriales;f__Methanobacteriaceae;g__Methanobrevibacter	0	0	0	1.48772	0	0	0	0	1.4664	0	0	0.309502
k__Bacteria;p__Firmicutes;c__Erysipelotrichi;o__Erysipelotrichales;f__Erysipelotrichaceae;g__Sharpea	0	0	1.70929	3.42456	1.86278	0	1.7189	1.37788	0.475221	2.53214	0	0.371402
k__Bacteria;p__Firmicutes;c__Clostridia;o__Clostridiales;f__Veillonellaceae;g__Schwartzia	0	0	2.19381	1.24912	0	0	0	0	0	0	1.60027	0
k__Bacteria;p__Firmicutes;c__Clostridia;o__Clostridiales;f__Veillonellaceae;g__Succiniclasticum	0	0	0.39031	2.87719	2.93905	0.29891	0.86993	0	3.4759	3.53201	14.3684	0.835655
k__Bacteria;p__Firmicutes;c__Clostridia;o__Clostridiales;f__Clostridiaceae;g__Clostridium	0	1.11524	0	0.477193	0	0	0	0	0	0	0	0
k__Bacteria;p__Firmicutes;c__Clostridia;o__Clostridiales;f__Christensenellaceae;g__	7.42227	27.4349	28.7079	0	0	0.51104	0	0	0	0.532398	0	0
k__Bacteria;p__Tenericutes;c__Mollicutes;o__RF39;f__;g__	0	0	0.592194	1.96491	1.04522	1.86096	3.21769	2.49151	1.72437	0	1.02145	0
k__Bacteria;p__Proteobacteria;c__Gammaproteobacteria;o__Aeromonadales;f__Succinivibrionaceae;g__Succinivibrio	0	0	1.99192	2.4	0	12.6892	0	0	0.692464	25.3733	0.578822	4.22986
k__Bacteria;p__Firmicutes;c__Erysipelotrichi;o__Erysipelotrichales;f__Erysipelotrichaceae;g__p-75-a5	5.31595	1.78439	1.19785	0.729825	0	0.327837	0.691751	0.377501	1.23557	0	1.29384	0
k__Bacteria;p__Firmicutes;c__Clostridia;o__Clostridiales;f__Veillonellaceae;g__Megasphaera	0	0	0	0	0	1.05101	0	0	0	0.831061	0	0
k__Bacteria;p__Firmicutes;c__Clostridia;o__Clostridiales;f__Veillonellaceae;g__Dialister	1.87228	0	1.66891	8.77193	1.16941	14.3284	2.53642	0	8.33673	8.11583	0	1.26896
k__Bacteria;p__Firmicutes;c__Clostridia;o__Clostridiales;f__Lachnospiraceae;g__Roseburia	0	0	0	1.15088	0	0	0	0	0	0.38956	0	0
k__Bacteria;p__Bacteroidetes;c__Bacteroidia;o__Bacteroidales;__;__	0	0	0	1.30526	0	0.655674	0.513573	0	0	1.54525	0	0
k__Archaea;p__Euryarchaeota;c__Methanobacteria;o__Methanobacteriales;f__Methanobacteriaceae;g__Methanosphaera	0	0	0	0.757895	0	0.482114	0	1.45338	0	0.38956	0	0
k__Bacteria;p__Firmicutes;c__Clostridia;o__Clostridiales;f__Ruminococcaceae;__	0	0	0	0.968421	0.921039	0.867804	0	0	1.47997	0	1.44705	0
k__Bacteria;p__Firmicutes;c__Clostridia;o__Clostridiales;f__Ruminococcaceae;g__Ruminococcus	4.54697	0	2.27456	0	0.693366	0	1.35206	0.773877	0	0	0	0
k__Bacteria;p__Proteobacteria;c__Deltaproteobacteria;o__Desulfovibrionales;f__Desulfovibrionaceae;g__Desulfovibrio	0	0	0	0	0.310463	0	0	0	0	1.15569	0.544774	0.330135
